# Supplementary material for: A phenome-wide association study of genetically mimicked statins
Source: BMC Med. 2021 Jun 30;19:151. doi: 10.1186/s12916-021-02013-5 (PMC8244164; doi:10.1186/s12916-021-02013-5)
Supplement: Supplementary file 1 — Additional file 1: Table S1. Established genetic variants in the HMGCR, PCSK9 and NCP1L1 gene that mimic statins, PCSK9 inhibitors and ezetimibe respectively]. Table S2. Correlation matrix for genetic variants mimicking statins. Table S3. Correlation matrix for genetic variants mimicking PCSK9 inhibitors. Table S4. Correlation matrix for genetic variants mimicking ezetimibe. Table S5. 56 established independent SNPs genetically predicting LDL-c. Table S6. PheWAS table of rs12916. Table S7. Number of significant associations of rs12916 with phenotypes by category. Table S8. Sex-specific associations of genetically mimicked statins, PCSK9 inhibitors and ezetimibe (based on rs12916, rs11591147 and rs10260606, respectively) with body composition traits. Table S9. Sex-specific univariable MR of genetically predicted LDL-c on binary traits and body composition traits. Table S10. Replication table. Table S11. Sensitivity analysis for genetically mimicking statins. Table S12. Sensitivity analysis for genetically mimicking PCSK9 inhibitors. Table S13. Sensitivity analysis for genetically mimicking ezetimibe. Table S14. Univariable MR results of BMI on platelet count and BMR. Table S15. Multivariable MR results of genetically mimicked statins on BMR adjusting for BMI. [file 12916_2021_2013_MOESM1_ESM.xlsx]

## Sheet: Table S1
Table S1: Established genetic variants in the HMGCR, PCSK9 and NCP1L1 gene that mimic statins, PCSK9 inhibitors and ezetimibe respectively
Drug	SNP		Effect Allele / Non-Effect Allele
Statins	Lead SNP	rs12916	T/C
	Alternative SNPs	rs17238484	G/T
		rs5909	G/A
		rs2303152	G/A
		rs10066707	G/A
		rs2006760	C/G
PCSK9 inhibitors	Lead SNP	rs11591147	T/G
	Alternative SNPs	rs11206510	C/T
		rs2479409	A/G
		rs2149041	C/G
		rs2479394	A/G
		rs10888897	T/C
		rs7552841	C/T
		rs562556	G/A
Ezetimibe	Lead SNP	rs10260606	G/C
	Alternative SNPs	rs217386	A/G
		rs7791240	T/C
		rs10234070	C/T
		rs2300414	G/A

## Sheet: Table S2 
Table S2: Correlation matrix for genetic variants mimicking statins (effect allele for each SNP was aligned as the effect allele shown at Table S1)
Correlation coefficient	rs10066707	rs12916	rs17238484	rs2006760	rs2303152	rs5909
rs10066707	1	0.499216	0.539508	0.47935	0.283095	0.212708
rs12916	0.499216	1	0.673118	0.398727	0.436171	0.364091
rs17238484	0.539508	0.673118	1	0.240068	0.640277	-0.226624
rs2006760	0.47935	0.398727	0.240068	1	0.519909	0.447819
rs2303152	0.283095	0.436171	0.640277	0.519909	1	-0.12608
rs5909	0.212708	0.364091	-0.226624	0.447819	-0.12608	1

## Sheet: Table S3 
Table S3: Correlation matrix for genetic variants mimicking PCSK9 inhibitors (effect allele for each SNP was aligned as the effect allele shown shown at Table S1)
Correlation coefficient	rs11206510	rs2479409	rs2149041	rs2479394	rs10888897	rs7552841	rs562556
rs11206510	1	0.196797	-0.162225	0.2953	-0.243046	0.117461	-0.147065
rs2479409	0.196797	1	-0.605272	0.202188	-0.337837	0.0346219	-0.185777
rs2149041	-0.162225	-0.605272	1	-0.247851	0.277215	-0.0734991	0.178822
rs2479394	0.2953	0.202188	-0.247851	1	-0.0755129	0.12631	-0.0180478
rs10888897	-0.243046	-0.337837	0.277215	-0.0755129	1	-0.0804397	0.329406
rs7552841	0.117461	0.0346219	-0.0734991	0.12631	-0.0804397	1	0.230553
rs562556	-0.147065	-0.185777	0.178822	-0.0180478	0.329406	0.230553	1

## Sheet: Table S4 
Table S4: Correlation matrix for genetic variants mimicking ezetimibe (effect allele for each SNP was aligned as the effect allele shown shown at Table S1)
Correlation coefficient	rs217386	rs10260606	rs7791240	rs10234070	rs2300414
rs217386	1	-0.376739	-0.248853	-0.19538	-0.216376
rs10260606	-0.376739	1	0.540251	0.456989	0.306363
rs7791240	-0.248853	0.540251	1	0.146476	0.595147
rs10234070	-0.19538	0.456989	0.146476	1	0.14907
rs2300414	-0.216376	0.306363	0.595147	0.14907	1

## Sheet: Table S5 
Table S5: 56 established independent SNPs genetically predicting LDL-c
rsid	Chromosome	Position	Effect allele	Other allele
rs9987289	8	9183358	A	G
rs3764261	16	56993324	A	C
rs2479409	1	55504650	A	G
rs629301	1	109818306	G	T
rs1367117	2	21263900	G	A
rs4299376	2	44072576	T	G
rs3757354	6	16127407	T	C
rs1800562	6	26093141	A	G
rs1564348	6	160578860	T	C
rs11136341	8	145043543	A	G
rs635634	9	136155000	C	T
rs11220462	11	126243952	G	A
rs8017377	14	24883887	G	A
rs7206971	17	45425115	G	A
rs6511720	19	11202306	T	G
rs4420638	19	45422946	A	G
rs6029526	20	39672618	T	A
rs12027135	1	25775733	A	T
rs2642442	1	220973563	C	T
rs514230	1	234858597	A	T
rs12916	5	74656539	T	C
rs6882076	5	156390297	T	C
rs3177928	6	32412435	G	A
rs9488822	6	116312893	T	A
rs12670798	7	21607352	T	C
rs2072183	7	44579180	G	C
rs2081687	8	59388565	C	T
rs2255141	10	113933886	G	A
rs11065987	12	112072424	G	A
rs1169288	12	121416650	A	C
rs2000999	16	72108093	G	A
rs10401969	19	19407718	C	T
rs2131925	1	63025942	G	T
rs2954029	8	126490972	T	A
rs174546	11	61569830	T	C
rs964184	11	116648917	C	G
rs12748152	1	27138393	C	T
rs267733	1	150958836	G	A
rs2710642	2	63149557	G	A
rs10490626	2	118835841	A	G
rs2030746	2	121309488	C	T
rs7640978	3	32533010	T	C
rs17404153	3	132163200	T	G
rs4530754	5	122855416	G	A
rs4722551	7	25991826	T	C
rs10102164	8	55421614	G	A
rs4942486	13	32953388	C	T
rs1801689	17	64210580	A	C
rs364585	20	12962718	A	G
rs2328223	20	17845921	A	C
rs5763662	22	30378703	C	T
rs11563251	2	234679384	C	T
rs3780181	9	2640759	G	A
rs314253	17	7091650	C	T
rs4253772	22	46627603	C	T
rs6831256	4	3473139	A	G

## Sheet: Table S6 
Table S6: PheWAS table of rs12916
id	Variabletype	Trait	Parent category	Subcategory	Classification	Consortium	Sample size	ncaseMR	ncontrolMR	EA	EAF	Beta	P value	SE
ukb-b-11411	Binary	Blood clot, DVT, bronchitis, emphysema, asthma, rhinitis, eczema, allergy diagnosed by doctor: Blood clot in the leg (DVT)	Touchscreen/Health and medical history	Medical conditions	Circulatory	MRC-IEU	462013	9440	452573	T	0.400562	-0.000135193	0.649999	0.000300482
ukb-b-13704	Binary	Blood clot, DVT, bronchitis, emphysema, asthma, rhinitis, eczema, allergy diagnosed by doctor: Blood clot in the lung	Touchscreen/Health and medical history	Medical conditions	Circulatory	MRC-IEU	462013	3819	458194	T	0.400562	-3.91e-05	0.84	0.000192333
ukb-d-I9_CONDUCTIO	Binary	Conduction disorders	NA	Summary Diagnoses	Circulatory	Neale Lab	361194	1055	360139	T	0.399752	0.000110926	0.392028	0.000129594
ukb-d-I9_CORATHER	Binary	Coronary atherosclerosis	NA	Summary Diagnoses	Circulatory	Neale Lab	361194	14334	346860	T	0.399752	-0.00120036	0.00915735	0.000460588
ukb-d-I9_K_CARDIAC	Binary	Death due to cardiac causes	NA	Summary Diagnoses	Circulatory	Neale Lab	361194	1597	359597	T	0.399752	-0.000268358	0.0917551	0.000159148
ukb-a-531	Binary	Diagnoses - main ICD10: I10 Essential (primary) hypertension	NA	Summary Diagnoses	Circulatory	Neale Lab	337199	500	336699	T	0.400525	-5.44e-07	0.995463	9.56e-05
ukb-a-532	Binary	Diagnoses - main ICD10: I20 Angina pectoris	Health-related outcomes/Hospital inpatient	Summary Diagnoses	Circulatory	Neale Lab	337199	4837	332362	T	0.400525	-0.00016521	0.575737	0.000295216
ukb-a-533	Binary	Diagnoses - main ICD10: I21 Acute myocardial infarction	Health-related outcomes/Hospital inpatient	Summary Diagnoses	Circulatory	Neale Lab	337199	3927	333272	T	0.400525	-0.000480317	0.0707929	0.000265837
ukb-a-534	Binary	Diagnoses - main ICD10: I25 Chronic ischaemic heart disease	Health-related outcomes/Hospital inpatient	Summary Diagnoses	Circulatory	Neale Lab	337199	8755	328444	T	0.400525	-0.000913842	0.0200387	0.000392943
ukb-d-I26	Binary	Diagnoses - main ICD10: I26 Pulmonary embolism	NA	Summary Diagnoses	Circulatory	Neale Lab	361194	2118	359076	T	0.399752	-8.24e-05	0.669188	0.000192954
ukb-a-535	Binary	Diagnoses - main ICD10: I30 Acute pericarditis	Health-related outcomes/Hospital inpatient	Summary Diagnoses	Circulatory	Neale Lab	337199	107	337092	T	0.400525	-6.4e-05	0.148105	4.43e-05
ukb-d-I47	Binary	Diagnoses - main ICD10: I47 Paroxysmal tachycardia	NA	Summary Diagnoses	Circulatory	Neale Lab	361194	1685	359509	T	0.399752	-0.000215734	0.206129	0.000170637
ukb-b-964	Binary	Diagnoses - main ICD10: I48 Atrial fibrillation and flutter	Health-related outcomes/Hospital inpatient	Summary Diagnoses	Circulatory	MRC-IEU	463010	5669	457341	T	0.400545	0.000204336	0.38	0.000233
ukb-d-I50	Binary	Diagnoses - main ICD10: I50 Heart failure	NA	Summary Diagnoses	Circulatory	Neale Lab	361194	1088	360106	T	0.399752	0.000289898	0.0487169	0.000147077
ukb-d-I63	Binary	Diagnoses - main ICD10: I63 Cerebral infarction	NA	Summary Diagnoses	Circulatory	Neale Lab	361194	2353	358841	T	0.399752	0.000208953	0.301361	0.000202176
ukb-a-537	Binary	Diagnoses - main ICD10: I80 Phlebitis and thrombophlebitis	Health-related outcomes/Hospital inpatient	Summary Diagnoses	Circulatory	Neale Lab	337199	1613	335586	T	0.400525	-0.000300794	0.0794109	0.000171479
ukb-a-538	Binary	Diagnoses - main ICD10: I83 Varicose veins of lower extremities	Health-related outcomes/Hospital inpatient	Summary Diagnoses	Circulatory	Neale Lab	337199	6958	330241	T	0.400525	0.000135079	0.701925	0.000352943
ukb-a-539	Binary	Diagnoses - main ICD10: I84 Haemorrhoids	Health-related outcomes/Hospital inpatient	Summary Diagnoses	Circulatory	Neale Lab	337199	8190	329009	T	0.400525	-3.15e-05	0.934362	0.000382462
ukb-b-12493	Binary	Diagnoses - secondary ICD10: I10 Essential (primary) hypertension	Health-related outcomes/Hospital inpatient	Summary Diagnoses	Circulatory	MRC-IEU	463010	54358	408652	T	0.400545	-0.00046375	0.49	0.000679173
ukb-b-6217	Binary	Diagnoses - secondary ICD10: I48 Atrial fibrillation and flutter	Health-related outcomes/Hospital inpatient	Summary Diagnoses	Circulatory	MRC-IEU	463010	6900	456110	T	0.400545	0.000356301	0.16	0.000256599
ukb-d-IX_CIRCULATORY	Binary	Diseases of the circulatory system	NA	Summary Diagnoses	Circulatory	Neale Lab	361194	60504	300690	T	0.399752	-0.00162988	0.0640752	0.000880227
ukb-d-I9_DISVEINLYMPH	Binary	Diseases of veins, lymphatic vessels and lymph nodes, not elsewhere classified	NA	Summary Diagnoses	Circulatory	Neale Lab	361194	11867	349327	T	0.399752	-0.000478448	0.263708	0.000428076
ukb-d-I9_PHLETHROMBDVTLOW	Binary	DVT of lower extremities	NA	Summary Diagnoses	Circulatory	Neale Lab	361194	2116	359078	T	0.399752	-0.000309813	0.0911192	0.000183372
ukb-d-I9_DVTANDPULM	Binary	DVT of lower extremities and pulmonary embolism	NA	Summary Diagnoses	Circulatory	Neale Lab	361194	4319	356875	T	0.399752	-0.000253512	0.331443	0.000261026
ukb-d-HEARTFAIL	Binary	Heart failure	NA	Summary Diagnoses	Circulatory	Neale Lab	361194	1405	359789	T	0.399752	0.000306129	0.0404129	0.000149367
ukb-d-I9_HEARTFAIL_NS	Binary	Heart failure, not strict	NA	Summary Diagnoses	Circulatory	Neale Lab	361194	1405	359789	T	0.399752	0.000306129	0.0404129	0.000149367
ukb-d-I9_HEARTFAIL	Binary	Heart failure,strict	NA	Summary Diagnoses	Circulatory	Neale Lab	361194	1405	359789	T	0.399752	0.000306129	0.0404129	0.000149367
ukb-d-I9_HYPTENS	Binary	Hypertension	NA	Summary Diagnoses	Circulatory	Neale Lab	361194	1237	359957	T	0.399752	-7.75e-05	0.580829	0.000140404
ukb-d-I9_HYPERTENSION	Binary	Hypertensive diseases	NA	Summary Diagnoses	Circulatory	Neale Lab	361194	1313	359881	T	0.399752	-9.61e-05	0.506428	0.000144636
ukb-d-I9_IHD	Binary	Ischaemic heart disease, wide definition	NA	Summary Diagnoses	Circulatory	Neale Lab	361194	20857	340337	T	0.399752	-0.00199241	0.000282898	0.000548795
ukb-d-I9_STR_EXH	Binary	Ischaemic Stroke, excluding all haemorrhages	NA	Summary Diagnoses	Circulatory	Neale Lab	361194	3314	357880	T	0.399752	0.000347512	0.128462	0.000228596
ukb-b-9054	Binary	Leg pain in calf/calves	Touchscreen/Health and medical history	Claudication and peripheral artery disease	Circulatory	MRC-IEU	32862	11019	21843	T	0.399687	0.00117483	0.760001	0.003766
ukb-b-10387	Binary	Leg pain on walking	Touchscreen/Health and medical history	Claudication and peripheral artery disease	Circulatory	MRC-IEU	151553	33509	118044	T	0.400219	0.000421109	0.780001	0.0015389
ukb-b-3665	Binary	Leg pain on walking : effect of standing still	Touchscreen/Health and medical history	Claudication and peripheral artery disease	Circulatory	MRC-IEU	28933	17548	11385	T	0.399699	-0.00227635	0.58	0.00416055
ukb-b-4361	Binary	Leg pain when standing still or sitting	Touchscreen/Health and medical history	Claudication and peripheral artery disease	Circulatory	MRC-IEU	32378	20743	11635	T	0.399561	0.00124049	0.75	0.00386193
ukb-b-17291	Binary	Leg pain when walking ever disappears while walking	Touchscreen/Health and medical history	Claudication and peripheral artery disease	Circulatory	MRC-IEU	17861	6300	11561	T	0.398914	-0.00491419	0.34	0.00518983
ukb-b-12864	Binary	Leg pain when walking normally	Touchscreen/Health and medical history	Claudication and peripheral artery disease	Circulatory	MRC-IEU	32561	18474	14087	T	0.399542	-0.000305312	0.94	0.00397766
ukb-b-3196	Binary	Leg pain when walking uphill or hurrying	Touchscreen/Health and medical history	Claudication and peripheral artery disease	Circulatory	MRC-IEU	32192	22350	9842	T	0.398469	0.00218186	0.56	0.00371507
ukb-d-I9_CHD	Binary	Major coronary heart disease event	NA	Summary Diagnoses	Circulatory	Neale Lab	361194	10157	351037	T	0.399752	-0.00120643	0.00216167	0.000393346
ukb-d-I9_CHD_NOREV	Binary	Major coronary heart disease event excluding revascularizations	NA	Summary Diagnoses	Circulatory	Neale Lab	361194	10157	351037	T	0.399752	-0.00120643	0.00216167	0.000393346
ukb-b-14395	Binary	Medication for cholesterol, blood pressure or diabetes: Blood pressure medication	Touchscreen/Health and medical history	Medication	Circulatory	MRC-IEU	209638	51976	157662	T	0.400541	-0.000531089	0.69	0.00135234
ukb-b-18009	Binary	Medication for cholesterol, blood pressure, diabetes, or take exogenous hormones: Blood pressure medication	Touchscreen/Health and medical history	Medication	Circulatory	MRC-IEU	249710	43244	206466	T	0.400417	-0.000984483	0.36	0.0010856
ukb-d-I9_MI	Binary	Myocardial infarction	NA	Summary Diagnoses	Circulatory	Neale Lab	361194	7018	354176	T	0.399752	-0.000873371	0.00798234	0.000329222
ukb-d-I9_MI_STRICT	Binary	Myocardial infarction, strict	NA	Summary Diagnoses	Circulatory	Neale Lab	361194	7018	354176	T	0.399752	-0.000873371	0.00798234	0.000329222
ukb-b-8650	Binary	Non-cancer illness code, self-reported: angina	Touchscreen/Health and medical history	Medical conditions	Circulatory	MRC-IEU	462933	14770	448163	T	0.400551	-0.000722589	0.0519996	0.000371518
ukb-b-11550	Binary	Non-cancer illness code, self-reported: atrial fibrillation	Touchscreen/Health and medical history	Medical conditions	Circulatory	MRC-IEU	462933	3518	459415	T	0.400551	7.24e-05	0.69	0.00018413
ukb-b-12040	Binary	Non-cancer illness code, self-reported: deep venous thrombosis (dvt)	Touchscreen/Health and medical history	Medical conditions	Circulatory	MRC-IEU	462933	9241	453692	T	0.400551	-0.000133277	0.649999	0.000296786
ukb-b-7582	Binary	Non-cancer illness code, self-reported: essential hypertension	Touchscreen/Health and medical history	Medical conditions	Circulatory	MRC-IEU	462933	2095	460838	T	0.400551	-0.000192813	0.18	0.000142411
ukb-b-3703	Binary	Non-cancer illness code, self-reported: heart arrhythmia	Touchscreen/Health and medical history	Medical conditions	Circulatory	MRC-IEU	462933	2545	460388	T	0.400551	4.83e-05	0.760001	0.000156871
ukb-b-15829	Binary	Non-cancer illness code, self-reported: heart attack/myocardial infarction	Touchscreen/Health and medical history	Medical conditions	Circulatory	MRC-IEU	462933	10616	452317	T	0.400551	-0.000622273	0.0490004	0.000315719
ukb-b-18578	Binary	Non-cancer illness code, self-reported: heart valve problem/heart murmur	Touchscreen/Health and medical history	Medical conditions	Circulatory	MRC-IEU	462933	3162	459771	T	0.400551	6.9e-06	0.97	0.000174748
ukb-b-8315	Binary	Non-cancer illness code, self-reported: heart/cardiac problem	Touchscreen/Health and medical history	Medical conditions	Circulatory	MRC-IEU	462933	1486	461447	T	0.400551	0.00013556	0.26	0.000120013
ukb-b-14057	Binary	Non-cancer illness code, self-reported: hypertension	Touchscreen/Health and medical history	Medical conditions	Circulatory	MRC-IEU	462933	119731	343202	T	0.400551	-0.000948435	0.3	0.000915042
ukb-b-16048	Binary	Non-cancer illness code, self-reported: pulmonary embolism +/- dvt	Touchscreen/Health and medical history	Medical conditions	Circulatory	MRC-IEU	462933	3823	459110	T	0.400551	-2.99e-06	0.99	0.00019205
ukb-b-6358	Binary	Non-cancer illness code, self-reported: stroke	Touchscreen/Health and medical history	Medical conditions	Circulatory	MRC-IEU	462933	6116	456817	T	0.400551	0.000263032	0.28	0.000242131
ukb-b-15749	Binary	Non-cancer illness code, self-reported: transient ischaemic attack (tia)	Touchscreen/Health and medical history	Medical conditions	Circulatory	MRC-IEU	462933	1700	461233	T	0.400551	7.75e-05	0.55	0.00012833
ukb-b-13038	Binary	Non-cancer illness code, self-reported: varicose veins	Touchscreen/Health and medical history	Medical conditions	Circulatory	MRC-IEU	462933	1652	461281	T	0.400551	0.000147052	0.25	0.000126522
ukb-d-I9_NONRHEVALV	Binary	Non-rheumatic valve diseases	NA	Summary Diagnoses	Circulatory	Neale Lab	361194	1606	359588	T	0.399752	0.000143924	0.367545	0.000159724
ukb-d-I9_INTRACRA	Binary	Nontraumatic intracranial haemmorrhage	NA	Summary Diagnoses	Circulatory	Neale Lab	361194	1253	359941	T	0.399752	0.000282369	0.0456941	0.000141311
ukb-b-18138	Binary	Operation code: coronary angiogram	Verbal interview	Operations	Circulatory	MRC-IEU	462933	3071	459862	T	0.400551	-0.000283728	0.0990011	0.000172106
ukb-b-7869	Binary	Operation code: coronary angioplasty (ptca) +/- stent	Verbal interview	Operations	Circulatory	MRC-IEU	462933	4836	458097	T	0.400551	-0.000310367	0.15	0.000215145
ukb-b-12465	Binary	Operation code: coronary artery bypass grafts (cabg)	Verbal interview	Operations	Circulatory	MRC-IEU	462933	3511	459422	T	0.400551	-0.000690351	0.00017	0.00018356
ukb-b-15592	Binary	Operation code: varicose vein surgery	Verbal interview	Operations	Circulatory	MRC-IEU	462933	18818	444115	T	0.400551	-0.00020002	0.630001	0.000417327
ukb-b-15491	Binary	Operative procedures - main OPCS: K45.3 Anastomosis of mammary artery to left anterior descending coronary artery	Health-related outcomes/Hospital inpatient	Summary Operations	Circulatory	MRC-IEU	463010	2368	460642	T	0.400545	-3.97e-06	0.98	0.00015107
ukb-b-18018	Binary	Operative procedures - main OPCS: K49.1 Percutaneous transluminal balloon angioplasty of one coronary artery	Health-related outcomes/Hospital inpatient	Summary Operations	Circulatory	MRC-IEU	463010	2372	460638	T	0.400545	-0.000169544	0.26	0.000151272
ukb-b-13176	Binary	Operative procedures - main OPCS: K63.1 Angiocardiography of combination of right and left side of heart	Health-related outcomes/Hospital inpatient	Summary Operations	Circulatory	MRC-IEU	463010	1046	461964	T	0.400545	-1.52e-05	0.88	0.000100726
ukb-b-9592	Binary	Operative procedures - main OPCS: K63.3 Angiocardiography of left side of heart NEC	Health-related outcomes/Hospital inpatient	Summary Operations	Circulatory	MRC-IEU	463010	7378	455632	T	0.400545	0.000305577	0.25	0.000265231
ukb-b-15797	Binary	Operative procedures - main OPCS: K63.4 Coronary arteriography using two catheters	Health-related outcomes/Hospital inpatient	Summary Operations	Circulatory	MRC-IEU	463010	4917	458093	T	0.400545	-0.000356515	0.1	0.000217322
ukb-b-13566	Binary	Operative procedures - main OPCS: K63.6 Coronary arteriography NEC	Health-related outcomes/Hospital inpatient	Summary Operations	Circulatory	MRC-IEU	463010	5339	457671	T	0.400545	-7.67e-05	0.73	0.000226318
ukb-b-9242	Binary	Operative procedures - main OPCS: K75.1 Percutaneous transluminal balloon angioplasty and insertion of 1-2 drug-eluting stents into coronary artery	Health-related outcomes/Hospital inpatient	Summary Operations	Circulatory	MRC-IEU	463010	2381	460629	T	0.400545	-0.00015881	0.29	0.000151581
ukb-b-18948	Binary	Operative procedures - main OPCS: K75.3 Percutaneous transluminal balloon angioplasty and insertion of 1-2 stents into coronary artery	Health-related outcomes/Hospital inpatient	Summary Operations	Circulatory	MRC-IEU	463010	1213	461797	T	0.400545	-6.75e-05	0.53	0.000108393
ukb-b-12879	Binary	Operative procedures - main OPCS: L84.1 Combined operations on primary long saphenous vein	Health-related outcomes/Hospital inpatient	Summary Operations	Circulatory	MRC-IEU	463010	1097	461913	T	0.400545	-1.01e-05	0.92	0.000103143
ukb-b-14422	Binary	Operative procedures - main OPCS: L85.1 Ligation of long saphenous vein	Health-related outcomes/Hospital inpatient	Summary Operations	Circulatory	MRC-IEU	463010	5294	457716	T	0.400545	0.000261858	0.25	0.000225454
ukb-b-7739	Binary	Operative procedures - main OPCS: L87.4 Avulsion of varicose vein of leg	Health-related outcomes/Hospital inpatient	Summary Operations	Circulatory	MRC-IEU	463010	1127	461883	T	0.400545	4.14e-05	0.69	0.000104517
ukb-b-4417	Binary	Operative procedures - main OPCS: O29.1 Subacromial decompression	Health-related outcomes/Hospital inpatient	Summary Operations	Circulatory	MRC-IEU	463010	1538	461472	T	0.400545	0.00024648	0.0430002	0.000122074
ukb-b-7236	Binary	Operative procedures - secondary OPCS: K40.2 Saphenous vein graft replacement of two coronary arteries	Health-related outcomes/Hospital inpatient	Summary Operations	Circulatory	MRC-IEU	463010	1016	461994	T	0.400545	-8.82e-05	0.37	9.92e-05
ukb-b-18802	Binary	Operative procedures - secondary OPCS: K63.3 Angiocardiography of left side of heart NEC	Health-related outcomes/Hospital inpatient	Summary Operations	Circulatory	MRC-IEU	463010	1302	461708	T	0.400545	-0.000126422	0.26	0.000112298
ukb-b-3725	Binary	Operative procedures - secondary OPCS: K63.4 Coronary arteriography using two catheters	Health-related outcomes/Hospital inpatient	Summary Operations	Circulatory	MRC-IEU	463010	2735	460275	T	0.400545	0.000137693	0.4	0.000162435
ukb-b-9294	Binary	Operative procedures - secondary OPCS: K63.6 Coronary arteriography NEC	Health-related outcomes/Hospital inpatient	Summary Operations	Circulatory	MRC-IEU	463010	2443	460567	T	0.400545	-4.13e-05	0.79	0.0001536
ukb-b-1765	Binary	Operative procedures - secondary OPCS: L87.1 Stripping of long saphenous vein	Health-related outcomes/Hospital inpatient	Summary Operations	Circulatory	MRC-IEU	463010	3649	459361	T	0.400545	-1.14e-05	0.95	0.000187549
ukb-b-4363	Binary	Operative procedures - secondary OPCS: L87.4 Avulsion of varicose vein of leg	Health-related outcomes/Hospital inpatient	Summary Operations	Circulatory	MRC-IEU	463010	6428	456582	T	0.400545	0.000250913	0.31	0.000248067
ukb-b-2204	Binary	Operative procedures - secondary OPCS: L91.2 Insertion of central venous catheter NEC	Health-related outcomes/Hospital inpatient	Summary Operations	Circulatory	MRC-IEU	463010	1018	461992	T	0.400545	2.74e-05	0.780001	9.94e-05
ukb-b-2582	Binary	Operative procedures - secondary OPCS: O14.2 Sentinel lymph node	Health-related outcomes/Hospital inpatient	Summary Operations	Circulatory	MRC-IEU	463010	1138	461872	T	0.400545	-6.6e-05	0.53	0.00010497
ukb-d-I9_ARTOTH	Binary	Other diseases of arteries and capillaries	NA	Summary Diagnoses	Circulatory	Neale Lab	361194	1083	360111	T	0.399752	-0.000137398	0.295589	0.000131363
ukb-d-OTHER_ILD_CVD_COMORB	Binary	Other ILD-related CVD-co-morbidities	NA	Summary Diagnoses	Circulatory	Neale Lab	361194	2507	358687	T	0.399752	-0.000103066	0.605331	0.000199451
ukb-d-I9_PAD	Binary	Peripheral artery disease	NA	Summary Diagnoses	Circulatory	Neale Lab	361194	1230	359964	T	0.399752	-0.000125525	0.369346	0.000139829
ukb-d-C_STROKE	Binary	STROKE	NA	Summary Diagnoses	Circulatory	Neale Lab	361194	6146	355048	T	0.399752	0.000546441	0.0776551	0.000309693
ukb-d-I9_STR	Binary	Stroke, excluding SAH	NA	Summary Diagnoses	Circulatory	Neale Lab	361194	3832	357362	T	0.399752	0.000475219	0.0529493	0.000245547
ukb-d-I9_STR_SAH	Binary	Stroke, including SAH	NA	Summary Diagnoses	Circulatory	Neale Lab	361194	4484	356710	T	0.399752	0.000627361	0.0181313	0.0002655
ukb-b-5012	Binary	Surgery on leg arteries (other than for varicose veins)	Touchscreen/Health and medical history	Claudication and peripheral artery disease	Circulatory	MRC-IEU	33364	1293	32071	T	0.399068	-0.00233922	0.13	0.00152778
ukb-b-6650	Binary	Treatment/medication code: adalat 5mg capsule	Verbal interview	Medication	Circulatory	MRC-IEU	462933	1053	461880	T	0.400551	-0.000194322	0.0549997	0.000101082
ukb-b-9207	Binary	Treatment/medication code: amlodipine	Verbal interview	Medication	Circulatory	MRC-IEU	462933	18713	444220	T	0.400551	7.69e-05	0.85	0.000416657
ukb-b-11632	Binary	Treatment/medication code: atenolol	Verbal interview	Medication	Circulatory	MRC-IEU	462933	17884	445049	T	0.400551	-3.9e-05	0.92	0.000408333
ukb-b-12812	Binary	Treatment/medication code: bendrofluazide	Verbal interview	Medication	Circulatory	MRC-IEU	462933	2460	460473	T	0.400551	-0.000226322	0.14	0.000154259
ukb-b-18799	Binary	Treatment/medication code: bendroflumethiazide	Verbal interview	Medication	Circulatory	MRC-IEU	462933	25767	437166	T	0.400551	0.000530228	0.28	0.000486117
ukb-b-17378	Binary	Treatment/medication code: bisoprolol	Verbal interview	Medication	Circulatory	MRC-IEU	462933	6782	456151	T	0.400551	-0.000234466	0.36	0.000254553
ukb-b-13079	Binary	Treatment/medication code: candesartan cilexetil	Verbal interview	Medication	Circulatory	MRC-IEU	462933	4929	458004	T	0.400551	9.58e-05	0.66	0.000217772
ukb-b-19698	Binary	Treatment/medication code: clopidogrel	Verbal interview	Medication	Circulatory	MRC-IEU	462933	2959	459974	T	0.400551	8.59e-05	0.61	0.000168955
ukb-a-173	Binary	Treatment/medication code: co-amilofruse	Verbal interview	Medication	Circulatory	Neale Lab	337159	326	336833	T	0.400525	2.53e-05	0.743134	7.73e-05
ukb-b-10272	Binary	Treatment/medication code: digoxin	Verbal interview	Medication	Circulatory	MRC-IEU	462933	1182	461751	T	0.400551	0.000177407	0.0980009	0.000107061
ukb-b-8668	Binary	Treatment/medication code: doxazosin	Verbal interview	Medication	Circulatory	MRC-IEU	462933	5176	457757	T	0.400551	9.01e-05	0.69	0.000222904
ukb-b-15746	Binary	Treatment/medication code: enalapril	Verbal interview	Medication	Circulatory	MRC-IEU	462933	3525	459408	T	0.400551	0.000124989	0.5	0.000184405
ukb-b-1974	Binary	Treatment/medication code: felodipine	Verbal interview	Medication	Circulatory	MRC-IEU	462933	3872	459061	T	0.400551	-0.000132384	0.49	0.000193207
ukb-a-166	Binary	Treatment/medication code: flax oil tablet	Verbal interview	Medication	Circulatory	Neale Lab	337159	552	336607	T	0.400525	-1.18e-05	0.90624	0.000100475
ukb-a-163	Binary	Treatment/medication code: flecainide	Verbal interview	Medication	Circulatory	Neale Lab	337159	560	336599	T	0.400525	-6.69e-05	0.508568	0.000101216
ukb-b-4699	Binary	Treatment/medication code: glyceryl trinitrate	Verbal interview	Medication	Circulatory	MRC-IEU	462933	1409	461524	T	0.400551	-4.92e-05	0.67	0.000116862
ukb-b-3951	Binary	Treatment/medication code: gtn 400micrograms spray	Verbal interview	Medication	Circulatory	MRC-IEU	462933	1091	461842	T	0.400551	-0.000127926	0.21	0.000102867
ukb-b-3859	Binary	Treatment/medication code: indapamide	Verbal interview	Medication	Circulatory	MRC-IEU	462933	1438	461495	T	0.400551	0.000205577	0.0819993	0.000118073
ukb-b-13426	Binary	Treatment/medication code: irbesartan	Verbal interview	Medication	Circulatory	MRC-IEU	462933	3273	459660	T	0.400551	4.13e-05	0.82	0.000177767
ukb-b-13417	Binary	Treatment/medication code: isosorbide mononitrate	Verbal interview	Medication	Circulatory	MRC-IEU	462933	1520	461413	T	0.400551	-2.81e-05	0.82	0.000121355
ukb-b-8172	Binary	Treatment/medication code: lercanidipine	Verbal interview	Medication	Circulatory	MRC-IEU	462933	1101	461832	T	0.400551	0.000155966	0.13	0.000103348
ukb-b-12095	Binary	Treatment/medication code: lisinopril	Verbal interview	Medication	Circulatory	MRC-IEU	462933	12787	450146	T	0.400551	0.000267816	0.44	0.000347284
ukb-a-127	Binary	Treatment/medication code: lisinopril+hydrochlorothiazide 10mg/12.5mg tablet	Verbal interview	Medication	Circulatory	Neale Lab	337159	114	337045	T	0.400525	-4.74e-05	0.299237	4.57e-05
ukb-b-11878	Binary	Treatment/medication code: losartan	Verbal interview	Medication	Circulatory	MRC-IEU	462933	4160	458773	T	0.400551	5.39e-06	0.98	0.000200237
ukb-b-14315	Binary	Treatment/medication code: nicorandil	Verbal interview	Medication	Circulatory	MRC-IEU	462933	1464	461469	T	0.400551	3.48e-05	0.77	0.000119087
ukb-b-16146	Binary	Treatment/medication code: nifedipine	Verbal interview	Medication	Circulatory	MRC-IEU	462933	1034	461899	T	0.400551	-8.81e-05	0.38	0.000100162
ukb-a-186	Binary	Treatment/medication code: omacor 1g capsule	Verbal interview	Medication	Circulatory	Neale Lab	337159	413	336746	T	0.400525	-7.74e-05	0.373312	8.69e-05
ukb-b-13488	Binary	Treatment/medication code: perindopril	Verbal interview	Medication	Circulatory	MRC-IEU	462933	6621	456312	T	0.400551	0.000142873	0.57	0.000251702
ukb-b-2963	Binary	Treatment/medication code: propranolol	Verbal interview	Medication	Circulatory	MRC-IEU	462933	3060	459873	T	0.400551	-0.00024813	0.15	0.000171881
ukb-b-11895	Binary	Treatment/medication code: ramipril	Verbal interview	Medication	Circulatory	MRC-IEU	462933	21448	441485	T	0.400551	-0.000130544	0.77	0.000444301
ukb-b-4876	Binary	Treatment/medication code: valsartan	Verbal interview	Medication	Circulatory	MRC-IEU	462933	2177	460756	T	0.400551	-1.79e-05	0.9	0.000145153
ukb-b-13248	Binary	Treatment/medication code: warfarin	Verbal interview	Medication	Circulatory	MRC-IEU	462933	4623	458310	T	0.400551	6.75e-05	0.75	0.000210726
ukb-d-I9_UAP	Binary	Unstable angina pectoris	NA	Summary Diagnoses	Circulatory	Neale Lab	361194	3439	357755	T	0.399752	-5.54e-05	0.811912	0.000232843
ukb-b-8468	Binary	Vascular/heart problems diagnosed by doctor: Angina	Touchscreen/Health and medical history	Medical conditions	Circulatory	MRC-IEU	461880	14828	447052	T	0.400527	-0.000794371	0.0329997	0.000373069
ukb-b-11590	Binary	Vascular/heart problems diagnosed by doctor: Heart attack	Touchscreen/Health and medical history	Medical conditions	Circulatory	MRC-IEU	461880	10693	451187	T	0.400527	-0.000587344	0.064	0.00031754
ukb-b-14177	Binary	Vascular/heart problems diagnosed by doctor: High blood pressure	Touchscreen/Health and medical history	Medical conditions	Circulatory	MRC-IEU	461880	124227	337653	T	0.400527	-0.0012357	0.18	0.000927704
ukb-b-8714	Binary	Vascular/heart problems diagnosed by doctor: Stroke	Touchscreen/Health and medical history	Medical conditions	Circulatory	MRC-IEU	461880	7055	454825	T	0.400527	0.000402	0.12	0.000260363
ukb-d-I9_VTE	Binary	Venous thromboembolism	NA	Summary Diagnoses	Circulatory	Neale Lab	361194	4620	356574	T	0.399752	-0.000332986	0.217199	0.00026984
ukb-d-L12_ACTINKERA	Binary	Actinic keratosis	NA	Summary Diagnoses	Dermatologic	Neale Lab	361194	1349	359845	T	0.399752	0.000225053	0.124521	0.000146512
ukb-d-L12_ATROPHICSKIN	Binary	Atrophic disorders of skin	NA	Summary Diagnoses	Dermatologic	Neale Lab	361194	1757	359437	T	0.399752	-1.47e-05	0.929841	0.000167207
ukb-d-L02	Binary	Diagnoses - main ICD10: L02 Cutaneous abscess, furuncle and carbuncle	NA	Summary Diagnoses	Dermatologic	Neale Lab	361194	1697	359497	T	0.399752	0.000210763	0.212551	0.000169073
ukb-a-560	Binary	Diagnoses - main ICD10: L03 Cellulitis	Health-related outcomes/Hospital inpatient	Summary Diagnoses	Dermatologic	Neale Lab	337199	2777	334422	T	0.400525	-0.00015854	0.480132	0.000224532
ukb-d-L57	Binary	Diagnoses - main ICD10: L57 Skin changes due to chronic exposure to nonionising radiation	NA	Summary Diagnoses	Dermatologic	Neale Lab	361194	1447	359747	T	0.399752	0.000229988	0.13661	0.000154506
ukb-d-L72	Binary	Diagnoses - main ICD10: L72 Follicular cysts of skin and subcutaneous tissue	NA	Summary Diagnoses	Dermatologic	Neale Lab	361194	6644	354550	T	0.399752	-7.05e-05	0.828352	0.000325383
ukb-b-501	Binary	Diagnoses - main ICD10: L82 Seborrhoeic keratosis	Health-related outcomes/Hospital inpatient	Summary Diagnoses	Dermatologic	MRC-IEU	463010	1957	461053	T	0.400545	-4.17e-05	0.760001	0.000137641
ukb-d-L90	Binary	Diagnoses - main ICD10: L90 Atrophic disorders of skin	NA	Summary Diagnoses	Dermatologic	Neale Lab	361194	1683	359511	T	0.399752	-1.47e-05	0.929841	0.000167207
ukb-d-L98	Binary	Diagnoses - main ICD10: L98 Other disorders of skin and subcutaneous tissue, not elsewhere classified	NA	Summary Diagnoses	Dermatologic	Neale Lab	361194	4035	357159	T	0.399752	-0.00019885	0.437301	0.000256
ukb-d-XII_SKIN_SUBCUTAN	Binary	Diseases of the skin and subcutaneous tissue	NA	Summary Diagnoses	Dermatologic	Neale Lab	361194	27074	334120	T	0.399752	0.000429026	0.497362	0.00063218
ukb-b-20141	Binary	Non-cancer illness code, self-reported: eczema/dermatitis	Touchscreen/Health and medical history	Medical conditions	Dermatologic	MRC-IEU	462933	11819	451114	T	0.400551	-0.000322493	0.34	0.000334701
ukb-b-10537	Binary	Non-cancer illness code, self-reported: psoriasis	NA	Medical conditions	Dermatologic	MRC-IEU	462933	5314	457619	T	0.400551	-0.000107965	0.630001	0.000225614
ukb-b-6772	Binary	Operation code: removal of mole/skin lesion	Verbal interview	Operations	Dermatologic	MRC-IEU	462933	6500	456433	T	0.400551	0.000238373	0.34	0.000249619
ukb-b-10097	Binary	Operation code: skin operation or plastic surgery	Verbal interview	Operations	Dermatologic	MRC-IEU	462933	3976	458957	T	0.400551	7.6e-05	0.7	0.000195785
ukb-b-10810	Binary	Operative procedures - main OPCS: S06.5 Excision of lesion of skin of head or neck NEC	Health-related outcomes/Hospital inpatient	Summary Operations	Dermatologic	MRC-IEU	463010	10371	452639	T	0.400545	0.000113078	0.719999	0.000313982
ukb-b-9764	Binary	Operative procedures - main OPCS: S06.8 Other specified other excision of lesion of skin	Health-related outcomes/Hospital inpatient	Summary Operations	Dermatologic	MRC-IEU	463010	3496	459514	T	0.400545	0.000102547	0.58	0.000183662
ukb-b-9537	Binary	Operative procedures - main OPCS: S06.9 Unspecified other excision of lesion of skin	Health-related outcomes/Hospital inpatient	Summary Operations	Dermatologic	MRC-IEU	463010	15179	447831	T	0.400545	-0.000217208	0.57	0.000377743
ukb-b-13276	Binary	Operative procedures - main OPCS: S47.2 Drainage of lesion of skin NEC	Health-related outcomes/Hospital inpatient	Summary Operations	Dermatologic	MRC-IEU	463010	2283	460727	T	0.400545	0.000125263	0.4	0.0001486
ukb-b-15718	Binary	Operative procedures - main OPCS: S57.1 Debridement of skin NEC	Health-related outcomes/Hospital inpatient	Summary Operations	Dermatologic	MRC-IEU	463010	1067	461943	T	0.400545	-1.26e-05	0.9	0.00010172
ukb-b-7278	Binary	Operative procedures - main OPCS: T20.2 Primary repair of inguinal hernia using insert of prosthetic material	Health-related outcomes/Hospital inpatient	Summary Operations	Dermatologic	MRC-IEU	463010	10809	452201	T	0.400545	2.03e-05	0.95	0.000316667
ukb-b-14632	Binary	Operative procedures - main OPCS: T20.9 Unspecified primary repair of inguinal hernia	Health-related outcomes/Hospital inpatient	Summary Operations	Dermatologic	MRC-IEU	463010	1180	461830	T	0.400545	0.00018614	0.0819993	0.000106855
ukb-b-19837	Binary	Operative procedures - main OPCS: T24.3 Repair of umbilical hernia using sutures	Health-related outcomes/Hospital inpatient	Summary Operations	Dermatologic	MRC-IEU	463010	1078	461932	T	0.400545	2.74e-05	0.79	0.000102218
ukb-b-18350	Binary	Operative procedures - main OPCS: T43.9 Unspecified diagnostic endoscopic examination of peritoneum	Health-related outcomes/Hospital inpatient	Summary Operations	Dermatologic	MRC-IEU	463010	3162	459848	T	0.400545	0.000442838	0.0109999	0.000174343
ukb-b-15932	Binary	Operative procedures - main OPCS: T52.1 Palmar fasciectomy	Health-related outcomes/Hospital inpatient	Summary Operations	Dermatologic	MRC-IEU	463010	2106	460904	T	0.400545	-0.000271949	0.0569994	0.000142603
ukb-b-16193	Binary	Operative procedures - main OPCS: T67.6 Primary simple repair of tendon	Health-related outcomes/Hospital inpatient	Summary Operations	Dermatologic	MRC-IEU	463010	1404	461606	T	0.400545	7.8e-06	0.95	0.000116594
ukb-b-5534	Binary	Operative procedures - main OPCS: T72.3 Release of constriction of sheath of tendon	Health-related outcomes/Hospital inpatient	Summary Operations	Dermatologic	MRC-IEU	463010	2104	460906	T	0.400545	0.000102346	0.47	0.000142697
ukb-b-12747	Binary	Operative procedures - secondary OPCS: S06.5 Excision of lesion of skin of head or neck NEC	Health-related outcomes/Hospital inpatient	Summary Operations	Dermatologic	MRC-IEU	463010	1244	461766	T	0.400545	-2.61e-05	0.81	0.00010982
ukb-b-12762	Binary	Operative procedures - secondary OPCS: S06.9 Unspecified other excision of lesion of skin	Health-related outcomes/Hospital inpatient	Summary Operations	Dermatologic	MRC-IEU	463010	1912	461098	T	0.400545	-8.72e-06	0.95	0.00013606
ukb-b-20435	Binary	Operative procedures - secondary OPCS: S57.1 Debridement of skin NEC	Health-related outcomes/Hospital inpatient	Summary Operations	Dermatologic	MRC-IEU	463010	1454	461556	T	0.400545	0.000272782	0.0219999	0.000118675
ukb-b-2426	Binary	Operative procedures - secondary OPCS: T43.9 Unspecified diagnostic endoscopic examination of peritoneum	Health-related outcomes/Hospital inpatient	Summary Operations	Dermatologic	MRC-IEU	463010	2055	460955	T	0.400545	0.000153242	0.28	0.000140757
ukb-b-4373	Binary	Operative procedures - secondary OPCS: T85.2 Block dissection of axillary lymph nodes	Health-related outcomes/Hospital inpatient	Summary Operations	Dermatologic	MRC-IEU	463010	3234	459776	T	0.400545	-8.48e-05	0.630001	0.00017619
ukb-b-18953	Binary	Operative procedures - secondary OPCS: T86.2 Sampling of axillary lymph nodes	Health-related outcomes/Hospital inpatient	Summary Operations	Dermatologic	MRC-IEU	463010	2512	460498	T	0.400545	-0.000170826	0.27	0.000155524
ukb-b-93	Binary	Operative procedures - secondary OPCS: T87.3 Excision or biopsy of axillary lymph node	Health-related outcomes/Hospital inpatient	Summary Operations	Dermatologic	MRC-IEU	463010	1503	461507	T	0.400545	-7.04e-05	0.56	0.000120563
ukb-d-L12_OTHERDISSKINANDSUBCUTIS	Binary	Other disorders of skin and subcutaneous tissue, not elsewhere classified	NA	Summary Diagnoses	Dermatologic	Neale Lab	361194	4147	357047	T	0.399752	-0.00019885	0.437301	0.000256
ukb-d-C_OTHER_SKIN	Binary	Other malignant neoplasms of skin	NA	Summary Diagnoses	Dermatologic	Neale Lab	361194	14402	346792	T	0.399752	-2.74e-05	0.95319	0.000466889
ukb-d-L12_SCARCONDITIONS	Binary	Scar conditions and fibrosis of skin	NA	Summary Diagnoses	Dermatologic	Neale Lab	361194	1476	359718	T	0.399752	-7.73e-05	0.61436	0.000153337
ukb-d-L12_NONIONRADISKIN	Binary	Skin changes due to chronic exposure to nonionizing radiation	NA	Summary Diagnoses	Dermatologic	Neale Lab	361194	1501	359693	T	0.399752	0.000229988	0.13661	0.000154506
ukb-b-12906	Binary	Treatment/medication code: betnovate cream	Verbal interview	Medication	Dermatologic	MRC-IEU	462933	1570	461363	T	0.400551	-2.21e-05	0.86	0.000123338
ukb-a-152	Binary	Treatment/medication code: eumovate cream	Verbal interview	Medication	Dermatologic	Neale Lab	337159	367	336792	T	0.400525	0.000114495	0.16244	8.2e-05
ukb-d-K11_BARRET	Binary	Barret oesophagus	NA	Summary Diagnoses	Digestive	Neale Lab	361194	1791	359403	T	0.399752	0.000134851	0.42407	0.000168695
ukb-d-K11_CHRONGASTR	Binary	Chronic gastritis	NA	Summary Diagnoses	Digestive	Neale Lab	361194	1790	359404	T	0.399752	0.00022707	0.178361	0.000168723
ukb-d-K01	Binary	Diagnoses - main ICD10: K01 Embedded and impacted teeth	NA	Summary Diagnoses	Digestive	Neale Lab	361194	1443	359751	T	0.399752	-5.21e-05	0.733822	0.000153167
ukb-d-K02	Binary	Diagnoses - main ICD10: K02 Dental caries	NA	Summary Diagnoses	Digestive	Neale Lab	361194	2110	359084	T	0.399752	0.000306106	0.106311	0.000189539
ukb-d-K04	Binary	Diagnoses - main ICD10: K04 Diseases of pulp and periapical tissues	NA	Summary Diagnoses	Digestive	Neale Lab	361194	1609	359585	T	0.399752	0.000105141	0.519526	0.000163243
ukb-d-K08	Binary	Diagnoses - main ICD10: K08 Other disorders of teeth and supporting structures	NA	Summary Diagnoses	Digestive	Neale Lab	361194	1838	359356	T	0.399752	0.000239972	0.171608	0.000175539
ukb-d-K13	Binary	Diagnoses - main ICD10: K13 Other diseases of lip and oral mucosa	NA	Summary Diagnoses	Digestive	Neale Lab	361194	2157	359037	T	0.399752	8.15e-05	0.666202	0.000188871
ukb-b-19354	Binary	Diagnoses - main ICD10: K20 Oesophagitis	Health-related outcomes/Hospital inpatient	Summary Diagnoses	Digestive	MRC-IEU	463010	4931	458079	T	0.400545	0.000162472	0.46	0.000217779
ukb-a-545	Binary	Diagnoses - main ICD10: K21 Gastro-oesophageal reflux disease	Health-related outcomes/Hospital inpatient	Summary Diagnoses	Digestive	Neale Lab	337199	7282	329917	T	0.400525	-0.00030412	0.39984	0.000361228
ukb-a-546	Binary	Diagnoses - main ICD10: K22 Other diseases of oesophagus	Health-related outcomes/Hospital inpatient	Summary Diagnoses	Digestive	Neale Lab	337199	3460	333739	T	0.400525	7.68e-05	0.759006	0.000250319
ukb-d-K25	Binary	Diagnoses - main ICD10: K25 Gastric ulcer	NA	Summary Diagnoses	Digestive	Neale Lab	361194	1834	359360	T	0.399752	0.000367915	0.0391778	0.000178398
ukb-d-K26	Binary	Diagnoses - main ICD10: K26 Duodenal ulcer	NA	Summary Diagnoses	Digestive	Neale Lab	361194	1291	359903	T	0.399752	0.000111573	0.451406	0.000148157
ukb-a-547	Binary	Diagnoses - main ICD10: K29 Gastritis and duodenitis	NA	Summary Diagnoses	Digestive	Neale Lab	337199	8080	329119	T	0.400525	-9.79e-06	0.979433	0.000379916
ukb-b-14814	Binary	Diagnoses - main ICD10: K30 Dyspepsia	Health-related outcomes/Hospital inpatient	Summary Diagnoses	Digestive	MRC-IEU	463010	7662	455348	T	0.400545	0.000125875	0.64	0.000270563
ukb-d-K31	Binary	Diagnoses - main ICD10: K31 Other diseases of stomach and duodenum	NA	Summary Diagnoses	Digestive	Neale Lab	361194	2374	358820	T	0.399752	1.78e-06	0.993036	0.000204463
ukb-a-548	Binary	Diagnoses - main ICD10: K35 Acute appendicitis	Health-related outcomes/Hospital inpatient	Summary Diagnoses	Digestive	Neale Lab	337199	1676	335523	T	0.400525	5.24e-05	0.764429	0.000174794
ukb-a-549	Binary	Diagnoses - main ICD10: K40 Inguinal hernia	Health-related outcomes/Hospital inpatient	Summary Diagnoses	Digestive	Neale Lab	337199	8815	328384	T	0.400525	-5.84e-05	0.881459	0.000391503
ukb-d-K42	Binary	Diagnoses - main ICD10: K42 Umbilical hernia	NA	Summary Diagnoses	Digestive	Neale Lab	361194	2528	358666	T	0.399752	-0.000189557	0.352432	0.000203851
ukb-a-550	Binary	Diagnoses - main ICD10: K43 Ventral hernia	Health-related outcomes/Hospital inpatient	Summary Diagnoses	Digestive	Neale Lab	337199	1536	335663	T	0.400525	-9.11e-05	0.58605	0.000167365
ukb-a-551	Binary	Diagnoses - main ICD10: K44 Diaphragmatic hernia	Health-related outcomes/Hospital inpatient	Summary Diagnoses	Digestive	Neale Lab	337199	5321	331878	T	0.400525	0.000410233	0.185172	0.00030961
ukb-a-552	Binary	Diagnoses - main ICD10: K50 Crohn's disease [regional enteritis]	Health-related outcomes/Hospital inpatient	Summary Diagnoses	Digestive	Neale Lab	337199	732	336467	T	0.400525	-0.000111583	0.334751	0.00011568
ukb-a-553	Binary	Diagnoses - main ICD10: K51 Ulcerative colitis	Health-related outcomes/Hospital inpatient	Summary Diagnoses	Digestive	Neale Lab	337199	1579	335620	T	0.400525	-0.000108946	0.520798	0.000169666
ukb-a-554	Binary	Diagnoses - main ICD10: K52 Other non-infective gastro-enteritis and colitis	Health-related outcomes/Hospital inpatient	Summary Diagnoses	Digestive	Neale Lab	337199	6453	330746	T	0.400525	-0.000430907	0.205512	0.000340368
ukb-d-K56	Binary	Diagnoses - main ICD10: K56 Paralytic ileus and intestinal obstruction without hernia	NA	Summary Diagnoses	Digestive	Neale Lab	361194	1851	359343	T	0.399752	7.1e-05	0.696947	0.000182351
ukb-a-555	Binary	Diagnoses - main ICD10: K57 Diverticular disease of intestine	Health-related outcomes/Hospital inpatient	Summary Diagnoses	Digestive	Neale Lab	337199	6865	330334	T	0.400525	-0.000209319	0.55082	0.000350894
ukb-d-K58	Binary	Diagnoses - main ICD10: K58 Irritable bowel syndrome	NA	Summary Diagnoses	Digestive	Neale Lab	361194	1121	360073	T	0.399752	-0.000114497	0.400964	0.000136321
ukb-d-K59	Binary	Diagnoses - main ICD10: K59 Other functional intestinal disorders	NA	Summary Diagnoses	Digestive	Neale Lab	361194	3712	357482	T	0.399752	2.39e-05	0.924979	0.000253374
ukb-a-556	Binary	Diagnoses - main ICD10: K60 Fissure and fistula of anal and rectal regions	Health-related outcomes/Hospital inpatient	Summary Diagnoses	Digestive	Neale Lab	337199	1578	335621	T	0.400525	-0.000370362	0.0289841	0.000169602
ukb-d-K61	Binary	Diagnoses - main ICD10: K61 Abscess of anal and rectal regions	NA	Summary Diagnoses	Digestive	Neale Lab	361194	1053	360141	T	0.399752	8.16e-05	0.537191	0.000132173
ukb-a-557	Binary	Diagnoses - main ICD10: K62 Other diseases of anus and rectum	Health-related outcomes/Hospital inpatient	Summary Diagnoses	Digestive	Neale Lab	337199	9853	327346	T	0.400525	-0.000187926	0.653392	0.00041849
ukb-d-K63	Binary	Diagnoses - main ICD10: K63 Other diseases of intestine	NA	Summary Diagnoses	Digestive	Neale Lab	361194	8041	353153	T	0.399752	0.000605167	0.0960727	0.000363638
ukb-a-558	Binary	Diagnoses - main ICD10: K76 Other diseases of liver	Health-related outcomes/Hospital inpatient	Summary Diagnoses	Digestive	Neale Lab	337199	356	336843	T	0.400525	-0.000103707	0.198855	8.07e-05
ukb-a-559	Binary	Diagnoses - main ICD10: K80 Cholelithiasis	Health-related outcomes/Hospital inpatient	Summary Diagnoses	Digestive	Neale Lab	337199	6986	330213	T	0.400525	-1.98e-05	0.955307	0.000353385
ukb-d-K81	Binary	Diagnoses - main ICD10: K81 Cholecystitis	NA	Summary Diagnoses	Digestive	Neale Lab	361194	1930	359264	T	0.399752	4.55e-05	0.80092	0.000180587
ukb-b-19388	Binary	Diagnoses - main ICD10: K85 Acute pancreatitis	Health-related outcomes/Hospital inpatient	Summary Diagnoses	Digestive	MRC-IEU	463010	1215	461795	T	0.400545	-2.47e-05	0.82	0.000108546
ukb-d-K92	Binary	Diagnoses - main ICD10: K92 Other diseases of digestive system	NA	Summary Diagnoses	Digestive	Neale Lab	361194	5019	356175	T	0.399752	-2.41e-05	0.934041	0.000291761
ukb-b-16209	Binary	Diagnoses - secondary ICD10: K20 Oesophagitis	Health-related outcomes/Hospital inpatient	Summary Diagnoses	Digestive	MRC-IEU	463010	2689	460321	T	0.400545	0.000218816	0.17	0.000161212
ukb-b-12556	Binary	Diagnoses - secondary ICD10: K30 Dyspepsia	Health-related outcomes/Hospital inpatient	Summary Diagnoses	Digestive	MRC-IEU	463010	2024	460986	T	0.400545	0.000271718	0.0519996	0.000139963
ukb-d-K11_APPENDIX	Binary	Diseases of appendix	NA	Summary Diagnoses	Digestive	Neale Lab	361194	2953	358241	T	0.399752	-3.14e-05	0.884767	0.000216434
ukb-d-K11_LIVER	Binary	Diseases of liver	NA	Summary Diagnoses	Digestive	Neale Lab	361194	1663	359531	T	0.399752	-0.000145225	0.372063	0.000162696
ukb-d-XI_DIGESTIVE	Binary	Diseases of the digestive system	NA	Summary Diagnoses	Digestive	Neale Lab	361194	115893	245301	T	0.399752	0.00104881	0.344674	0.00110988
ukb-d-K11_GALLBILPANC	Binary	Disorders of gallbladder, biliary tract and pancreas	NA	Summary Diagnoses	Digestive	Neale Lab	361194	13922	347272	T	0.399752	-0.00045035	0.329104	0.000461462
ukb-d-K11_GASTRODUOULC	Binary	Gastroduodenal ulcer	NA	Summary Diagnoses	Digestive	Neale Lab	361194	3467	357727	T	0.399752	0.000504423	0.0311903	0.00023411
ukb-d-K11_GIBLEEDING	Binary	GI-bleeding	NA	Summary Diagnoses	Digestive	Neale Lab	361194	5235	355959	T	0.399752	-1.47e-05	0.959155	0.000287146
ukb-d-K11_HERNIA	Binary	Hernia	NA	Summary Diagnoses	Digestive	Neale Lab	361194	26197	334997	T	0.399752	0.000366346	0.551297	0.000614864
ukb-b-11461	Binary	Medication for pain relief, constipation, heartburn: Laxatives (e.g. Dulcolax, Senokot)	Touchscreen/Health and medical history	Medication	Digestive	MRC-IEU	457547	13478	444069	T	0.400592	-0.000488747	0.17	0.000359512
ukb-b-11605	Binary	Medication for pain relief, constipation, heartburn: Omeprazole (e.g. Zanprol)	Touchscreen/Health and medical history	Medication	Digestive	MRC-IEU	457547	27747	429800	T	0.400592	-0.00034205	0.5	0.000509013
ukb-b-8146	Binary	Medication for pain relief, constipation, heartburn: Ranitidine (e.g. Zantac)	Touchscreen/Health and medical history	Medication	Digestive	MRC-IEU	457547	8885	448662	T	0.400592	-3.88e-05	0.9	0.000294463
ukb-b-7872	Binary	Mouth/teeth dental problems: Bleeding gums	Touchscreen/Health and medical history	Mouth	Digestive	MRC-IEU	461113	60218	400895	T	0.400528	-0.000399306	0.58	0.000714664
ukb-b-12930	Binary	Mouth/teeth dental problems: Dentures	Touchscreen/Health and medical history	Mouth	Digestive	MRC-IEU	461113	77732	383381	T	0.400528	-0.000358875	0.649999	0.000790642
ukb-b-12849	Binary	Mouth/teeth dental problems: Loose teeth	Touchscreen/Health and medical history	Mouth	Digestive	MRC-IEU	461113	18981	442132	T	0.400528	0.000208519	0.62	0.000421962
ukb-b-6458	Binary	Mouth/teeth dental problems: Mouth ulcers	Touchscreen/Health and medical history	Mouth	Digestive	MRC-IEU	461113	47102	414011	T	0.400528	0.000182938	0.780001	0.000642667
ukb-b-11161	Binary	Mouth/teeth dental problems: Painful gums	Touchscreen/Health and medical history	Mouth	Digestive	MRC-IEU	461113	13314	447799	T	0.400528	6.89e-05	0.85	0.000355812
ukb-b-19191	Binary	Mouth/teeth dental problems: Toothache	Touchscreen/Health and medical history	Mouth	Digestive	MRC-IEU	461113	18964	442149	T	0.400528	-0.000830037	0.0490004	0.000421997
ukb-b-13513	Binary	Non-cancer illness code, self-reported: appendicitis	Touchscreen/Health and medical history	Medical conditions	Digestive	MRC-IEU	462933	3919	459014	T	0.400551	0.000369923	0.0569994	0.000194435
ukb-b-18700	Binary	Non-cancer illness code, self-reported: cholelithiasis/gall stones	Touchscreen/Health and medical history	Medical conditions	Digestive	MRC-IEU	462933	7682	455251	T	0.400551	-0.000651038	0.016	0.000270519
ukb-b-3044	Binary	Non-cancer illness code, self-reported: colitis/not crohns or ulcerative colitis	Touchscreen/Health and medical history	Medical conditions	Digestive	MRC-IEU	462933	1193	461740	T	0.400551	7.35e-05	0.49	0.000107571
ukb-b-8210	Binary	Non-cancer illness code, self-reported: crohns disease	Touchscreen/Health and medical history	Medical conditions	Digestive	MRC-IEU	462933	1401	461532	T	0.400551	0.000190299	0.1	0.000116543
ukb-b-14796	Binary	Non-cancer illness code, self-reported: diverticular disease/diverticulitis	Touchscreen/Health and medical history	Medical conditions	Digestive	MRC-IEU	462933	5193	457740	T	0.400551	-0.000243014	0.28	0.000223444
ukb-b-4725	Binary	Non-cancer illness code, self-reported: duodenal ulcer	NA	Medical conditions	Digestive	MRC-IEU	462933	1908	461025	T	0.400551	7.01e-05	0.61	0.0001359
ukb-b-20078	Binary	Non-cancer illness code, self-reported: gastric/stomach ulcers	Touchscreen/Health and medical history	Medical conditions	Digestive	MRC-IEU	462933	3329	459604	T	0.400551	-0.000189953	0.29	0.000179226
ukb-b-16818	Binary	Non-cancer illness code, self-reported: gastro-oesophageal reflux (gord) / gastric reflux	Touchscreen/Health and medical history	Medical conditions	Digestive	MRC-IEU	462933	19661	443272	T	0.400551	-0.000368271	0.39	0.000427788
ukb-b-13883	Binary	Non-cancer illness code, self-reported: haemorrhoids / piles	Touchscreen/Health and medical history	Medical conditions	Digestive	MRC-IEU	462933	1228	461705	T	0.400551	0.000198898	0.0680002	0.000109129
ukb-b-6514	Binary	Non-cancer illness code, self-reported: hiatus hernia	Touchscreen/Health and medical history	Medical conditions	Digestive	MRC-IEU	462933	10662	452271	T	0.400551	-0.000122724	0.7	0.000318252
ukb-b-14452	Binary	Non-cancer illness code, self-reported: inguinal hernia	Touchscreen/Health and medical history	Medical conditions	Digestive	MRC-IEU	462933	1893	461040	T	0.400551	-9.68e-05	0.47	0.000135183
ukb-b-2592	Binary	Non-cancer illness code, self-reported: irritable bowel syndrome	NA	Medical conditions	Digestive	MRC-IEU	462933	10939	451994	T	0.400551	-2.43e-05	0.94	0.000321644
ukb-b-8631	Binary	Non-cancer illness code, self-reported: malabsorption/coeliac disease	Touchscreen/Health and medical history	Medical conditions	Digestive	MRC-IEU	462933	1989	460944	T	0.400551	0.000215257	0.12	0.000138522
ukb-b-9496	Binary	Non-cancer illness code, self-reported: oesophagitis/barretts oesophagus	Touchscreen/Health and medical history	Medical conditions	Digestive	MRC-IEU	462933	1413	461520	T	0.400551	-9.91e-05	0.4	0.000117031
ukb-b-11751	Binary	Non-cancer illness code, self-reported: peritonitis	NA	Medical conditions	Digestive	MRC-IEU	462933	1555	461378	T	0.400551	0.000154699	0.21	0.00012278
ukb-b-14210	Binary	Non-cancer illness code, self-reported: rectal or colon adenoma/polyps	Touchscreen/Health and medical history	Medical conditions	Digestive	MRC-IEU	462933	1391	461542	T	0.400551	-9.51e-05	0.41	0.000116123
ukb-b-4561	Binary	Non-cancer illness code, self-reported: stomach disorder	Touchscreen/Health and medical history	Medical conditions	Digestive	MRC-IEU	462933	1002	461931	T	0.400551	4.42e-05	0.649999	9.86e-05
ukb-b-7584	Binary	Non-cancer illness code, self-reported: ulcerative colitis	Touchscreen/Health and medical history	Medical conditions	Digestive	MRC-IEU	462933	2439	460494	T	0.400551	-7.53e-05	0.62	0.000153635
ukb-d-COLITNONINFNAS	Binary	Noninfectious colitis NAS	NA	Summary Diagnoses	Digestive	Neale Lab	361194	8945	352249	T	0.399752	-0.000390415	0.295714	0.000373364
ukb-b-1888	Binary	Operation code: abdominal/pelvic adhesion surgery	Verbal interview	Operations	Digestive	MRC-IEU	462933	1457	461476	T	0.400551	-8.49e-05	0.47	0.000118809
ukb-b-17277	Binary	Operation code: anal surgery	Verbal interview	Operations	Digestive	MRC-IEU	462933	2854	460079	T	0.400551	2.63e-05	0.87	0.000166047
ukb-b-14944	Binary	Operation code: appendicectomy	Verbal interview	Operations	Digestive	MRC-IEU	462933	55398	407535	T	0.400551	-1.93e-05	0.98	0.000688108
ukb-b-11402	Binary	Operation code: colectomy/hemicolectomy	Verbal interview	Operations	Digestive	MRC-IEU	462933	1975	460958	T	0.400551	0.000183647	0.18	0.000138287
ukb-b-2218	Binary	Operation code: colonoscopy/sigmoidoscopy	Verbal interview	Operations	Digestive	MRC-IEU	462933	9125	453808	T	0.400551	0.000165812	0.57	0.000294973
ukb-b-9897	Binary	Operation code: dental/tooth surgery	Verbal interview	Operations	Digestive	MRC-IEU	462933	1197	461736	T	0.400551	0.000208028	0.0539995	0.000107752
ukb-b-6354	Binary	Operation code: endoscopy / gastroscopy	Verbal interview	Operations	Digestive	MRC-IEU	462933	9236	453697	T	0.400551	0.000475514	0.11	0.000296711
ukb-b-13583	Binary	Operation code: haemorroidectomy / piles surgery/ banding of piles	Verbal interview	Operations	Digestive	MRC-IEU	462933	8266	454667	T	0.400551	-0.000217991	0.44	0.000280765
ukb-b-8278	Binary	Operation code: hernia surgery	Verbal interview	Operations	Digestive	MRC-IEU	462933	2993	459940	T	0.400551	0.000173593	0.31	0.000169849
ukb-b-12313	Binary	Operation code: incisional hernia repair	Verbal interview	Operations	Digestive	MRC-IEU	462933	1781	461152	T	0.400551	5.75e-05	0.66	0.000131309
ukb-b-20332	Binary	Operation code: inguinal hernia repair	Verbal interview	Operations	Digestive	MRC-IEU	462933	6660	456273	T	0.400551	-7.38e-05	0.77	0.000251194
ukb-b-9263	Binary	Operation code: inguinal/femoral hernia repair	Verbal interview	Operations	Digestive	MRC-IEU	462933	15516	447417	T	0.400551	-0.000210756	0.58	0.000377236
ukb-b-8053	Binary	Operation code: laparoscopy	Verbal interview	Operations	Digestive	MRC-IEU	462933	8205	454728	T	0.400551	0.000414913	0.14	0.000278008
ukb-b-10289	Binary	Operation code: large bowel resection +/- colostomy	Verbal interview	Operations	Digestive	MRC-IEU	462933	1269	461664	T	0.400551	8.65e-05	0.44	0.000110933
ukb-b-15200	Binary	Operation code: mouth/salivary gland surgery	Verbal interview	Operations	Digestive	MRC-IEU	462933	2842	460091	T	0.400551	7.18e-05	0.66	0.000165749
ukb-b-7564	Binary	Operation code: oesphageal fundoplication/hiatus hernia surgery	Verbal interview	Operations	Digestive	MRC-IEU	462933	1125	461808	T	0.400551	-0.000123932	0.24	0.000104458
ukb-b-8470	Binary	Operation code: other bowel surgery	Verbal interview	Operations	Digestive	MRC-IEU	462933	2814	460119	T	0.400551	1.89e-05	0.91	0.000164916
ukb-b-5617	Binary	Operation code: pilonidal sinus surgery (anal)	Verbal interview	Operations	Digestive	MRC-IEU	462933	2665	460268	T	0.400551	0.000184768	0.25	0.000160428
ukb-b-19438	Binary	Operation code: rectal or colon polypectomy	Verbal interview	Operations	Digestive	MRC-IEU	462933	1928	461005	T	0.400551	5.2e-06	0.97	0.000136639
ukb-b-12474	Binary	Operation code: stomach surgery	Verbal interview	Operations	Digestive	MRC-IEU	462933	2717	460216	T	0.400551	9.77e-05	0.55	0.000162053
ukb-b-12839	Binary	Operation code: umbilical hernia repair	Verbal interview	Operations	Digestive	MRC-IEU	462933	4071	458862	T	0.400551	0.000120623	0.54	0.000198041
ukb-b-14782	Binary	Operation code: wisdom teeth surgery	Verbal interview	Operations	Digestive	MRC-IEU	462933	18098	444835	T	0.400551	-0.000352257	0.39	0.000410949
ukb-b-3923	Binary	Operative procedures - main OPCS: F02.1 Excision of lesion of lip	Health-related outcomes/Hospital inpatient	Summary Operations	Digestive	MRC-IEU	463010	1194	461816	T	0.400545	0.000183119	0.089	0.0001076
ukb-b-1939	Binary	Operative procedures - main OPCS: F09.1 Surgical removal of impacted wisdom tooth	Health-related outcomes/Hospital inpatient	Summary Operations	Digestive	MRC-IEU	463010	1705	461305	T	0.400545	5.25e-05	0.68	0.0001285
ukb-b-4081	Binary	Operative procedures - main OPCS: F09.3 Surgical removal of wisdom tooth NEC	Health-related outcomes/Hospital inpatient	Summary Operations	Digestive	MRC-IEU	463010	1052	461958	T	0.400545	0.000100066	0.32	0.000101017
ukb-b-11553	Binary	Operative procedures - main OPCS: F09.5 Surgical removal of retained root of tooth	Health-related outcomes/Hospital inpatient	Summary Operations	Digestive	MRC-IEU	463010	1034	461976	T	0.400545	-6.43e-05	0.52	0.000100156
ukb-b-8106	Binary	Operative procedures - main OPCS: F12.1 Apicectomy of tooth	Health-related outcomes/Hospital inpatient	Summary Operations	Digestive	MRC-IEU	463010	1101	461909	T	0.400545	3.64e-05	0.719999	0.000103275
ukb-b-9473	Binary	Operative procedures - main OPCS: G45.1 Fibreoptic endoscopic examination of upper gastrointestinal tract and biopsy of lesion of upper gastrointestinal tract	Health-related outcomes/Hospital inpatient	Summary Operations	Digestive	MRC-IEU	463010	40003	423007	T	0.400545	0.00137313	0.021	0.000595526
ukb-b-14372	Binary	Operative procedures - main OPCS: G45.9 Unspecified diagnostic fibreoptic endoscopic examination of upper gastrointestinal tract	Health-related outcomes/Hospital inpatient	Summary Operations	Digestive	MRC-IEU	463010	25609	437401	T	0.400545	-0.000453318	0.35	0.000484806
ukb-b-6164	Binary	Operative procedures - main OPCS: H01.2 Emergency excision of abnormal appendix NEC	Health-related outcomes/Hospital inpatient	Summary Operations	Digestive	MRC-IEU	463010	1923	461087	T	0.400545	-5.59e-05	0.68	0.000136453
ukb-b-1511	Binary	Operative procedures - main OPCS: H20.1 Fibreoptic endoscopic snare resection of lesion of colon	Health-related outcomes/Hospital inpatient	Summary Operations	Digestive	MRC-IEU	463010	5243	457767	T	0.400545	-0.00010132	0.649999	0.000224368
ukb-b-752	Binary	Operative procedures - main OPCS: H20.2 Fibreoptic endoscopic cauterisation of lesion of colon	Health-related outcomes/Hospital inpatient	Summary Operations	Digestive	MRC-IEU	463010	1899	461111	T	0.400545	0.000161674	0.23	0.000135595
ukb-b-1044	Binary	Operative procedures - main OPCS: H20.6 Fibreoptic endoscopic resection of lesion of colon NEC	Health-related outcomes/Hospital inpatient	Summary Operations	Digestive	MRC-IEU	463010	1581	461429	T	0.400545	0.000155783	0.21	0.000123769
ukb-b-9340	Binary	Operative procedures - main OPCS: H22.1 Diagnostic fibreoptic endoscopic examination of colon and biopsy of lesion of colon	Health-related outcomes/Hospital inpatient	Summary Operations	Digestive	MRC-IEU	463010	17244	445766	T	0.400545	0.000304032	0.450001	0.000401742
ukb-b-15860	Binary	Operative procedures - main OPCS: H22.9 Unspecified diagnostic endoscopic examination of colon	Health-related outcomes/Hospital inpatient	Summary Operations	Digestive	MRC-IEU	463010	24252	438758	T	0.400545	0.000450629	0.34	0.000472493
ukb-b-15352	Binary	Operative procedures - main OPCS: H23.1 Endoscopic snare resection of lesion of lower bowel using fibreoptic sigmoidoscope	Health-related outcomes/Hospital inpatient	Summary Operations	Digestive	MRC-IEU	463010	1399	461611	T	0.400545	6.39e-05	0.58	0.000116444
ukb-b-8131	Binary	Operative procedures - main OPCS: H25.1 Diagnostic endoscopic examination of lower bowel and biopsy of lesion of lower bowel using fibreoptic sigmoidoscope	Health-related outcomes/Hospital inpatient	Summary Operations	Digestive	MRC-IEU	463010	7880	455130	T	0.400545	0.000521485	0.0569994	0.000274435
ukb-b-3211	Binary	Operative procedures - main OPCS: H25.9 Unspecified diagnostic endoscopic examination of lower bowel using fibreoptic sigmoidoscope	Health-related outcomes/Hospital inpatient	Summary Operations	Digestive	MRC-IEU	463010	17350	445660	T	0.400545	-0.000197173	0.62	0.000402885
ukb-b-13639	Binary	Operative procedures - main OPCS: H28.9 Unspecified diagnostic endoscopic examination of sigmoid colon using rigid sigmoidoscope	Health-related outcomes/Hospital inpatient	Summary Operations	Digestive	MRC-IEU	463010	1454	461556	T	0.400545	-0.000110434	0.35	0.000118706
ukb-b-8792	Binary	Operative procedures - main OPCS: H48.2 Excision of skin tag of anus	Health-related outcomes/Hospital inpatient	Summary Operations	Digestive	MRC-IEU	463010	1186	461824	T	0.400545	-2.18e-05	0.84	0.000107232
ukb-b-7284	Binary	Operative procedures - main OPCS: H51.1 Haemorrhoidectomy	Health-related outcomes/Hospital inpatient	Summary Operations	Digestive	MRC-IEU	463010	2321	460689	T	0.400545	-8.57e-05	0.57	0.000149843
ukb-b-3752	Binary	Operative procedures - main OPCS: H52.4 Rubber band ligation of haemorrhoid	Health-related outcomes/Hospital inpatient	Summary Operations	Digestive	MRC-IEU	463010	3212	459798	T	0.400545	7.97e-06	0.96	0.000176084
ukb-b-18297	Binary	Operative procedures - main OPCS: J13.2 Percutaneous biopsy of lesion of liver NEC	Health-related outcomes/Hospital inpatient	Summary Operations	Digestive	MRC-IEU	463010	1291	461719	T	0.400545	3.47e-05	0.760001	0.000111873
ukb-b-13803	Binary	Operative procedures - main OPCS: J18.3 Total cholecystectomy NEC	Health-related outcomes/Hospital inpatient	Summary Operations	Digestive	MRC-IEU	463010	10361	452649	T	0.400545	-0.000261089	0.4	0.000313064
ukb-b-16103	Binary	Operative procedures - main OPCS: J43.9 Unspecified diagnostic endoscopic retrograde examination of bile duct and pancreatic duct	Health-related outcomes/Hospital inpatient	Summary Operations	Digestive	MRC-IEU	463010	1022	461988	T	0.400545	-0.000169357	0.089	9.96e-05
ukb-b-16454	Binary	Operative procedures - secondary OPCS: G45.1 Fibreoptic endoscopic examination of upper gastrointestinal tract and biopsy of lesion of upper gastrointestinal tract	Health-related outcomes/Hospital inpatient	Summary Operations	Digestive	MRC-IEU	463010	1968	461042	T	0.400545	0.000219608	0.11	0.000138035
ukb-b-12246	Binary	Operative procedures - secondary OPCS: G45.9 Unspecified diagnostic fibreoptic endoscopic examination of upper gastrointestinal tract	Health-related outcomes/Hospital inpatient	Summary Operations	Digestive	MRC-IEU	463010	1190	461820	T	0.400545	3e-05	0.780001	0.000107421
ukb-b-9312	Binary	Operative procedures - secondary OPCS: H22.1 Diagnostic fibreoptic endoscopic examination of colon and biopsy of lesion of colon	Health-related outcomes/Hospital inpatient	Summary Operations	Digestive	MRC-IEU	463010	1504	461506	T	0.400545	-2.27e-05	0.85	0.000120727
ukb-b-2188	Binary	Operative procedures - secondary OPCS: H22.9 Unspecified diagnostic endoscopic examination of colon	Health-related outcomes/Hospital inpatient	Summary Operations	Digestive	MRC-IEU	463010	2731	460279	T	0.400545	0.000127352	0.43	0.000162472
ukb-b-14547	Binary	Operative procedures - secondary OPCS: H25.9 Unspecified diagnostic endoscopic examination of lower bowel using fibreoptic sigmoidoscope	Health-related outcomes/Hospital inpatient	Summary Operations	Digestive	MRC-IEU	463010	2964	460046	T	0.400545	-2.42e-05	0.89	0.000169237
ukb-b-1440	Binary	Operative procedures - secondary OPCS: H28.9 Unspecified diagnostic endoscopic examination of sigmoid colon using rigid sigmoidoscope	Health-related outcomes/Hospital inpatient	Summary Operations	Digestive	MRC-IEU	463010	1382	461628	T	0.400545	8.36e-05	0.47	0.000115737
ukb-b-20421	Binary	Operative procedures - secondary OPCS: H44.4 Examination of rectum under anaesthetic	Health-related outcomes/Hospital inpatient	Summary Operations	Digestive	MRC-IEU	463010	1035	461975	T	0.400545	6.54e-05	0.51	0.000100193
ukb-b-676	Binary	Operative procedures - secondary OPCS: J43.9 Unspecified diagnostic endoscopic retrograde examination of bile duct and pancreatic duct	Health-related outcomes/Hospital inpatient	Summary Operations	Digestive	MRC-IEU	463010	1029	461981	T	0.400545	-0.000184203	0.0649995	9.99e-05
ukb-d-K11_OTHDISOES	Binary	Other diseases of oesophagus	NA	Summary Diagnoses	Digestive	Neale Lab	361194	1185	360009	T	0.399752	2.92e-05	0.831787	0.000137443
ukb-d-K11_OTHDIG	Binary	Other diseases of the digestive system	NA	Summary Diagnoses	Digestive	Neale Lab	361194	7063	354131	T	0.399752	-0.000217481	0.513303	0.00033269
ukb-d-K11_OTHGASTR	Binary	Other gastritis (incl. Duodenitis)	NA	Summary Diagnoses	Digestive	Neale Lab	361194	10518	350676	T	0.399752	-0.000554784	0.169126	0.000403473
ukb-d-K11_OTHILEUS	Binary	Other or unspecified ileus, impaction or obstruction	NA	Summary Diagnoses	Digestive	Neale Lab	361194	1350	359844	T	0.399752	6.07e-05	0.678907	0.000146658
ukb-d-K11_ILEUS	Binary	Paralytic ileus and intestinal obstruction	NA	Summary Diagnoses	Digestive	Neale Lab	361194	2102	359092	T	0.399752	7.15e-05	0.695625	0.000182782
ukb-b-17371	Binary	Treatment/medication code: esomeprazole	Verbal interview	Medication	Digestive	MRC-IEU	462933	1546	461387	T	0.400551	-7.31e-05	0.55	0.000122407
ukb-b-12861	Binary	Treatment/medication code: gaviscon liquid	Verbal interview	Medication	Digestive	MRC-IEU	462933	2470	460463	T	0.400551	-9.81e-05	0.53	0.00015457
ukb-b-6415	Binary	Treatment/medication code: lactulose product	Verbal interview	Medication	Digestive	MRC-IEU	462933	1206	461727	T	0.400551	0.000130292	0.23	0.000108145
ukb-b-19156	Binary	Treatment/medication code: lansoprazole	Verbal interview	Medication	Digestive	MRC-IEU	462933	16448	446485	T	0.400551	0.0011988	0.00230001	0.00039268
ukb-b-4104	Binary	Treatment/medication code: loperamide	Verbal interview	Medication	Digestive	MRC-IEU	462933	1504	461429	T	0.400551	6.57e-05	0.59	0.000120735
ukb-b-6539	Binary	Treatment/medication code: minerals - magnesium	Verbal interview	Medication	Digestive	MRC-IEU	462933	1020	461913	T	0.400551	-0.000105761	0.29	9.95e-05
ukb-b-17078	Binary	Treatment/medication code: movicol oral powder	Verbal interview	Medication	Digestive	MRC-IEU	462933	1441	461492	T	0.400551	-1.73e-05	0.88	0.000118169
ukb-b-14960	Binary	Treatment/medication code: omeprazole	Verbal interview	Medication	Digestive	MRC-IEU	462933	27277	435656	T	0.400551	-0.000484771	0.33	0.000499338
ukb-b-20480	Binary	Treatment/medication code: ranitidine	Verbal interview	Medication	Digestive	MRC-IEU	462933	7680	455253	T	0.400551	-0.000269032	0.32	0.000270995
ukb-a-130	Binary	Treatment/medication code: senna	Verbal interview	Medication	Digestive	Neale Lab	337159	634	336525	T	0.400525	-9.34e-05	0.385695	0.00010768
ukb-d-K11_OESULC	Binary	Ulcer of oesophagus	NA	Summary Diagnoses	Digestive	Neale Lab	361194	3098	358096	T	0.399752	0.000141124	0.523694	0.000221315
ukb-d-ULCERNAS	Binary	Ulcerative colitis, NAS	NA	Summary Diagnoses	Digestive	Neale Lab	361194	1903	359291	T	0.399752	-0.000128252	0.461108	0.000174013
ukb-b-10753	Binary	Diabetes diagnosed by doctor	Touchscreen/Health and medical history	Medical conditions	Endocrine	MRC-IEU	461578	22340	439238	T	0.400515	0.00127329	0.005	0.000453586
ukb-a-524	Binary	Diagnoses - main ICD10: E04 Other non-toxic goitre	Health-related outcomes/Hospital inpatient	Summary Diagnoses	Endocrine	Neale Lab	337199	745	336454	T	0.400525	3.73e-05	0.74885	0.000116651
ukb-b-16319	Binary	Diagnoses - secondary ICD10: E86 Volume depletion	Health-related outcomes/Hospital inpatient	Summary Diagnoses	Endocrine	MRC-IEU	463010	1149	461861	T	0.400545	-0.000149392	0.16	0.000105559
ukb-d-IV_ENDOCRIN_NUTRIT	Binary	Endocrine, nutritional and metabolic diseases	NA	Summary Diagnoses	Endocrine	Neale Lab	361194	7218	353976	T	0.399752	2.4e-05	0.943178	0.000336289
ukb-d-IBD_ENDOMETRIOSIS	Binary	Endometriosis, IBD co-morbidity	NA	Summary Diagnoses	Endocrine	Neale Lab	361194	1516	359678	T	0.399752	0.000397001	0.010228	0.000154593
ukb-b-11740	Binary	Medication for cholesterol, blood pressure or diabetes: Cholesterol lowering medication	Touchscreen/Health and medical history	Medication	Endocrine	MRC-IEU	209638	48450	161188	T	0.400541	-0.0122803	1.8e-20	0.0013238
ukb-b-7350	Binary	Medication for cholesterol, blood pressure or diabetes: Insulin	Touchscreen/Health and medical history	Medication	Endocrine	MRC-IEU	209638	2891	206747	T	0.400541	-4.26e-05	0.91	0.000367427
ukb-b-8080	Binary	Medication for cholesterol, blood pressure, diabetes, or take exogenous hormones: Hormone replacement therapy	Touchscreen/Health and medical history	Medication	Endocrine	MRC-IEU	249710	18641	231069	T	0.400417	-0.000831344	0.27	0.000759286
ukb-b-14070	Binary	Medication for cholesterol, blood pressure, diabetes, or take exogenous hormones: Insulin	Touchscreen/Health and medical history	Medication	Endocrine	MRC-IEU	249710	1918	247792	T	0.400417	-6.07e-05	0.81	0.000252225
ukb-b-12948	Binary	Non-cancer illness code, self-reported: diabetes	Touchscreen/Health and medical history	Medical conditions	Endocrine	MRC-IEU	462933	18228	444705	T	0.400551	0.0012743	0.00189998	0.000410788
ukb-b-10903	Binary	Non-cancer illness code, self-reported: endometriosis	NA	Medical conditions	Endocrine	MRC-IEU	462933	3809	459124	T	0.400551	0.000163702	0.39	0.000190996
ukb-b-10912	Binary	Non-cancer illness code, self-reported: high cholesterol	Touchscreen/Health and medical history	Medical conditions	Endocrine	MRC-IEU	462933	56753	406180	T	0.400551	-0.0105738	8.5e-53	0.000691403
ukb-b-20289	Binary	Non-cancer illness code, self-reported: hyperthyroidism/thyrotoxicosis	Touchscreen/Health and medical history	Medical conditions	Endocrine	MRC-IEU	462933	3545	459388	T	0.400551	-0.000305684	0.0980009	0.000184763
ukb-b-19732	Binary	Non-cancer illness code, self-reported: hypothyroidism/myxoedema	Touchscreen/Health and medical history	Medical conditions	Endocrine	MRC-IEU	462933	22687	440246	T	0.400551	0.000304063	0.5	0.000451872
ukb-b-131	Binary	Non-cancer illness code, self-reported: pancreatitis	Touchscreen/Health and medical history	Medical conditions	Endocrine	MRC-IEU	462933	1006	461927	T	0.400551	-9.7e-05	0.33	9.88e-05
ukb-b-13532	Binary	Non-cancer illness code, self-reported: thyroid problem (not cancer)	Touchscreen/Health and medical history	Medical conditions	Endocrine	MRC-IEU	462933	1210	461723	T	0.400551	2.42e-06	0.98	0.000108288
ukb-b-13806	Binary	Non-cancer illness code, self-reported: type 2 diabetes	NA	Medical conditions	Endocrine	MRC-IEU	462933	2972	459961	T	0.400551	-3.57e-05	0.83	0.000169411
ukb-b-10554	Binary	Operation code: adenoid surgery / adenoidectomy	Verbal interview	Operations	Endocrine	MRC-IEU	462933	2576	460357	T	0.400551	8.08e-05	0.61	0.000157848
ukb-b-1315	Binary	Operation code: thyroidectomy/partial thyroidectomy	Verbal interview	Operations	Endocrine	MRC-IEU	462933	4360	458573	T	0.400551	-0.000335792	0.1	0.000204545
ukb-b-20278	Binary	Operative procedures - main OPCS: B27.4 Total mastectomy NEC	Health-related outcomes/Hospital inpatient	Summary Operations	Endocrine	MRC-IEU	463010	2371	460639	T	0.400545	-0.000280979	0.0629999	0.000151121
ukb-b-7609	Binary	Operative procedures - main OPCS: B28.2 Partial excision of breast NEC	Health-related outcomes/Hospital inpatient	Summary Operations	Endocrine	MRC-IEU	463010	3871	459139	T	0.400545	-0.000193134	0.32	0.000192524
ukb-b-16030	Binary	Operative procedures - main OPCS: B28.3 Excision of lesion of breast NEC	Health-related outcomes/Hospital inpatient	Summary Operations	Endocrine	MRC-IEU	463010	3649	459361	T	0.400545	-8.33e-05	0.66	0.000187048
ukb-b-20359	Binary	Operative procedures - main OPCS: B28.5 Wire guided partial excision of breast	Health-related outcomes/Hospital inpatient	Summary Operations	Endocrine	MRC-IEU	463010	1115	461895	T	0.400545	-2.67e-05	0.8	0.000103891
ukb-b-8388	Binary	Started insulin within one year diagnosis of diabetes	Touchscreen/Health and medical history	Medical conditions	Endocrine	MRC-IEU	21241	2592	18649	T	0.394685	-0.0034496	0.28	0.00320022
ukb-b-10008	Binary	Treatment/medication code: atorvastatin	Verbal interview	Medication	Endocrine	MRC-IEU	462933	13851	449082	T	0.400551	-0.00291411	6.5e-16	0.000360716
ukb-a-123	Binary	Treatment/medication code: atrovent 20micrograms inhaler	Verbal interview	Medication	Endocrine	Neale Lab	337159	334	336825	T	0.400525	-2.6e-06	0.973426	7.82e-05
ukb-b-10003	Binary	Treatment/medication code: becotide 50 inhaler	Verbal interview	Medication	Endocrine	MRC-IEU	462933	2810	460123	T	0.400551	0.0001386	0.4	0.000164803
ukb-b-10586	Binary	Treatment/medication code: calcichew 1.25g chewable tablet	Verbal interview	Medication	Endocrine	MRC-IEU	462933	1005	461928	T	0.400551	-4.95e-05	0.62	9.87e-05
ukb-b-11566	Binary	Treatment/medication code: calcichew d3 tablet	Verbal interview	Medication	Endocrine	MRC-IEU	462933	4540	458393	T	0.400551	-0.000408889	0.05	0.000208675
ukb-b-11886	Binary	Treatment/medication code: calcium salts	Verbal interview	Medication	Endocrine	MRC-IEU	462933	2831	460102	T	0.400551	-0.000247384	0.13	0.000165204
ukb-b-6549	Binary	Treatment/medication code: calcium+vitamin d 500units tablet	Verbal interview	Medication	Endocrine	MRC-IEU	462933	2000	460933	T	0.400551	-3.58e-05	0.8	0.000139004
ukb-a-140	Binary	Treatment/medication code: carbimazole	Verbal interview	Medication	Endocrine	Neale Lab	337159	275	336884	T	0.400525	-0.000124674	0.0789042	7.1e-05
ukb-b-9790	Binary	Treatment/medication code: cod liver oil capsule	Verbal interview	Medication	Endocrine	MRC-IEU	462933	26512	436421	T	0.400551	0.000825547	0.0940005	0.000492844
ukb-b-6474	Binary	Treatment/medication code: ezetimibe	Verbal interview	Medication	Endocrine	MRC-IEU	462933	2701	460232	T	0.400551	-0.000823185	3.5e-07	0.000161589
ukb-b-12171	Binary	Treatment/medication code: ferrous sulphate	Verbal interview	Medication	Endocrine	MRC-IEU	462933	2294	460639	T	0.400551	0.000157893	0.29	0.000148942
ukb-b-288	Binary	Treatment/medication code: folic acid product	Verbal interview	Medication	Endocrine	MRC-IEU	462933	3883	459050	T	0.400551	1.97e-05	0.92	0.000193463
ukb-b-13480	Binary	Treatment/medication code: food supplement/plant/herbal extract	Verbal interview	Medication	Endocrine	MRC-IEU	462933	1737	461196	T	0.400551	-7.66e-05	0.55	0.000129694
ukb-b-8602	Binary	Treatment/medication code: gliclazide	Verbal interview	Medication	Endocrine	MRC-IEU	462933	3840	459093	T	0.400551	0.000186058	0.33	0.00019225
ukb-b-15445	Binary	Treatment/medication code: insulin product	Verbal interview	Medication	Endocrine	MRC-IEU	462933	4537	458396	T	0.400551	-0.000109331	0.6	0.000208875
ukb-b-18395	Binary	Treatment/medication code: iron product	Verbal interview	Medication	Endocrine	MRC-IEU	462933	1332	461601	T	0.400551	1.02e-05	0.93	0.000113623
ukb-b-17918	Binary	Treatment/medication code: levothyroxine sodium	Verbal interview	Medication	Endocrine	MRC-IEU	462933	18947	443986	T	0.400551	-0.000292652	0.48	0.000416512
ukb-b-18062	Binary	Treatment/medication code: lipitor 10mg tablet	Verbal interview	Medication	Endocrine	MRC-IEU	462933	3349	459584	T	0.400551	-0.00071397	7.2e-05	0.000179787
ukb-b-14609	Binary	Treatment/medication code: metformin	Verbal interview	Medication	Endocrine	MRC-IEU	462933	11552	451381	T	0.400551	0.000615327	0.0619998	0.000330068
ukb-b-560	Binary	Treatment/medication code: multivitamin+mineral preparations	Verbal interview	Medication	Endocrine	MRC-IEU	462933	6330	456603	T	0.400551	-0.000196035	0.43	0.000246306
ukb-b-10284	Binary	Treatment/medication code: multivitamins	Verbal interview	Medication	Endocrine	MRC-IEU	462933	14179	448754	T	0.400551	0.000605193	0.0980009	0.000365539
ukb-b-3337	Binary	Treatment/medication code: nasonex 0.05% aqueous nasal spray	Verbal interview	Medication	Endocrine	MRC-IEU	462933	2316	460617	T	0.400551	-1.65e-05	0.91	0.000149695
ukb-b-3380	Binary	Treatment/medication code: pravastatin	Verbal interview	Medication	Endocrine	MRC-IEU	462933	2208	460725	T	0.400551	-0.000102875	0.48	0.000146167
ukb-b-8241	Binary	Treatment/medication code: prednisolone	Verbal interview	Medication	Endocrine	MRC-IEU	462933	2626	460307	T	0.400551	-9e-05	0.57	0.00015934
ukb-a-184	Binary	Treatment/medication code: rosiglitazone	Verbal interview	Medication	Endocrine	Neale Lab	337159	483	336676	T	0.400525	-0.000154328	0.100642	9.4e-05
ukb-b-13664	Binary	Treatment/medication code: rosuvastatin	Verbal interview	Medication	Endocrine	MRC-IEU	462933	2870	460063	T	0.400551	-0.000438813	0.00840001	0.000166517
ukb-b-20415	Binary	Treatment/medication code: selenium product	Verbal interview	Medication	Endocrine	MRC-IEU	462933	1414	461519	T	0.400551	-9.07e-05	0.44	0.000117084
ukb-b-11268	Binary	Treatment/medication code: simvastatin	Verbal interview	Medication	Endocrine	MRC-IEU	462933	52427	410506	T	0.400551	-0.00500817	6.3e-14	0.000667588
ukb-b-9971	Binary	Treatment/medication code: thyroxine product	Verbal interview	Medication	Endocrine	MRC-IEU	462933	5469	457464	T	0.400551	0.000226928	0.32	0.000228598
ukb-b-16956	Binary	Treatment/medication code: thyroxine sodium	Verbal interview	Medication	Endocrine	MRC-IEU	462933	1261	461672	T	0.400551	0.000106915	0.33	0.000110533
ukb-d-N13	Binary	Diagnoses - main ICD10: N13 Obstructive and reflux uropathy	NA	Summary Diagnoses	Genitourinary	Neale Lab	361194	1359	359835	T	0.399752	-0.000365557	0.0163283	0.00015222
ukb-a-573	Binary	Diagnoses - main ICD10: N19 Unspecified renal failure	NA	Summary Diagnoses	Genitourinary	Neale Lab	337199	126	337073	T	0.400525	-4.35e-05	0.365643	4.8e-05
ukb-a-574	Binary	Diagnoses - main ICD10: N20 Calculus of kidney and ureter	Health-related outcomes/Hospital inpatient	Summary Diagnoses	Genitourinary	Neale Lab	337199	2427	334772	T	0.400525	2.14e-05	0.918843	0.000209877
ukb-b-16313	Binary	Diagnoses - main ICD10: N23 Unspecified renal colic	Health-related outcomes/Hospital inpatient	Summary Diagnoses	Genitourinary	MRC-IEU	463010	1675	461335	T	0.400545	-1.1e-05	0.93	0.000127329
ukb-d-N30	Binary	Diagnoses - main ICD10: N30 Cystitis	NA	Summary Diagnoses	Genitourinary	Neale Lab	361194	1575	359619	T	0.399752	-0.000178228	0.276761	0.000163869
ukb-d-N31	Binary	Diagnoses - main ICD10: N31 Neuromuscular dysfunction of bladder, not elsewhere classified	NA	Summary Diagnoses	Genitourinary	Neale Lab	361194	1014	360180	T	0.399752	-8.07e-05	0.538017	0.000131032
ukb-a-575	Binary	Diagnoses - main ICD10: N32 Other disorders of bladder	Health-related outcomes/Hospital inpatient	Summary Diagnoses	Genitourinary	Neale Lab	337199	2749	334450	T	0.400525	-0.0003872	0.0828839	0.000223273
ukb-d-N35	Binary	Diagnoses - main ICD10: N35 Urethral stricture	NA	Summary Diagnoses	Genitourinary	Neale Lab	361194	2037	359157	T	0.399752	-9.45e-05	0.605556	0.000182989
ukb-d-N39	Binary	Diagnoses - main ICD10: N39 Other disorders of urinary system	NA	Summary Diagnoses	Genitourinary	Neale Lab	361194	10551	350643	T	0.399752	0.00040897	0.32142	0.000412456
ukb-b-11601	Binary	Diagnoses - main ICD10: N40 Hyperplasia of prostate	Health-related outcomes/Hospital inpatient	Summary Diagnoses	Genitourinary	MRC-IEU	463010	4670	458340	T	0.400545	2.1e-05	0.92	0.000210724
ukb-b-10668	Binary	Diagnoses - main ICD10: N47 Redundant prepuce, phimosis and paraphimosis	Health-related outcomes/Hospital inpatient	Summary Diagnoses	Genitourinary	MRC-IEU	463010	1541	461469	T	0.400545	-1.53e-05	0.9	0.000121966
ukb-d-N48	Binary	Diagnoses - main ICD10: N48 Other disorders of penis	NA	Summary Diagnoses	Genitourinary	Neale Lab	361194	1317	359877	T	0.399752	-9.91e-05	0.497427	0.000146033
ukb-d-N50	Binary	Diagnoses - main ICD10: N50 Other disorders of male genital organs	NA	Summary Diagnoses	Genitourinary	Neale Lab	361194	1829	359365	T	0.399752	1.03e-05	0.952071	0.00017134
ukb-d-N60	Binary	Diagnoses - main ICD10: N60 Benign mammary dysplasia	NA	Summary Diagnoses	Genitourinary	Neale Lab	361194	1157	360037	T	0.399752	0.000110211	0.419098	0.000136402
ukb-b-7428	Binary	Diagnoses - main ICD10: N63 Unspecified lump in breast	Health-related outcomes/Hospital inpatient	Summary Diagnoses	Genitourinary	MRC-IEU	463010	1481	461529	T	0.400545	9.38e-05	0.43	0.000119656
ukb-d-N80	Binary	Diagnoses - main ICD10: N80 Endometriosis	NA	Summary Diagnoses	Genitourinary	Neale Lab	361194	1496	359698	T	0.399752	0.000397001	0.010228	0.000154593
ukb-a-577	Binary	Diagnoses - main ICD10: N81 Female genital prolapse	Health-related outcomes/Hospital inpatient	Summary Diagnoses	Genitourinary	Neale Lab	337199	4840	332359	T	0.400525	0.000126439	0.666871	0.00029374
ukb-d-N83	Binary	Diagnoses - main ICD10: N83 Noninflammatory disorders of ovary, Fallopian tube and broad ligament	NA	Summary Diagnoses	Genitourinary	Neale Lab	361194	2215	358979	T	0.399752	5.4e-05	0.774036	0.000188041
ukb-d-N84	Binary	Diagnoses - main ICD10: N84 Polyp of female genital tract	NA	Summary Diagnoses	Genitourinary	Neale Lab	361194	6986	354208	T	0.399752	-0.000169107	0.60716	0.000328918
ukb-d-N85	Binary	Diagnoses - main ICD10: N85 Other noninflammatory disorders of uterus, except cervix	NA	Summary Diagnoses	Genitourinary	Neale Lab	361194	1489	359705	T	0.399752	0.000116678	0.450302	0.000154558
ukb-d-N87	Binary	Diagnoses - main ICD10: N87 Dysplasia of cervix uteri	NA	Summary Diagnoses	Genitourinary	Neale Lab	361194	1102	360092	T	0.399752	0.000347896	0.00869521	0.000132591
ukb-d-N90	Binary	Diagnoses - main ICD10: N90 Other noninflammatory disorders of vulva and perineum	NA	Summary Diagnoses	Genitourinary	Neale Lab	361194	1077	360117	T	0.399752	-6.3e-05	0.633858	0.000132286
ukb-d-N92	Binary	Diagnoses - main ICD10: N92 Excessive, frequent and irregular menstruation	NA	Summary Diagnoses	Genitourinary	Neale Lab	361194	8475	352719	T	0.399752	0.000531512	0.13678	0.000357225
ukb-d-N93	Binary	Diagnoses - main ICD10: N93 Other abnormal uterine and vaginal bleeding	NA	Summary Diagnoses	Genitourinary	Neale Lab	361194	2455	358739	T	0.399752	4.63e-05	0.814951	0.000197921
ukb-d-N94	Binary	Diagnoses - main ICD10: N94 Pain and other conditions associated with female genital organs and menstrual cycle	NA	Summary Diagnoses	Genitourinary	Neale Lab	361194	1295	359899	T	0.399752	-4.99e-06	0.972396	0.000144197
ukb-d-N95	Binary	Diagnoses - main ICD10: N95 Menopausal and other perimenopausal disorders	NA	Summary Diagnoses	Genitourinary	Neale Lab	361194	6496	354698	T	0.399752	7.04e-05	0.823951	0.000316604
ukb-b-8072	Binary	Diagnoses - secondary ICD10: N40 Hyperplasia of prostate	Health-related outcomes/Hospital inpatient	Summary Diagnoses	Genitourinary	MRC-IEU	463010	4133	458877	T	0.400545	-0.000140587	0.48	0.000198516
ukb-d-XIV_GENITOURINARY	Binary	Diseases of the genitourinary system	NA	Summary Diagnoses	Genitourinary	Neale Lab	361194	71620	289574	T	0.399752	0.000331383	0.725543	0.000943943
ukb-b-18349	Binary	Non-cancer illness code, self-reported: benign breast lump	Touchscreen/Health and medical history	Medical conditions	Genitourinary	MRC-IEU	462933	1335	461598	T	0.400551	1.99e-05	0.86	0.000113642
ukb-b-20349	Binary	Non-cancer illness code, self-reported: bladder problem (not cancer)	Touchscreen/Health and medical history	Medical conditions	Genitourinary	MRC-IEU	462933	2790	460143	T	0.400551	0.000247736	0.13	0.000164169
ukb-b-16426	Binary	Non-cancer illness code, self-reported: breast cysts	Touchscreen/Health and medical history	Medical conditions	Genitourinary	MRC-IEU	462933	1788	461145	T	0.400551	-2.53e-05	0.85	0.000131397
ukb-b-7469	Binary	Non-cancer illness code, self-reported: enlarged prostate	Touchscreen/Health and medical history	Medical conditions	Genitourinary	MRC-IEU	462933	6239	456694	T	0.400551	0.000182673	0.450001	0.000242692
ukb-b-8297	Binary	Non-cancer illness code, self-reported: kidney stone/ureter stone/bladder stone	Touchscreen/Health and medical history	Medical conditions	Genitourinary	MRC-IEU	462933	3625	459308	T	0.400551	0.000197808	0.29	0.000186848
ukb-b-19719	Binary	Non-cancer illness code, self-reported: menorrhagia (unknown cause)	Touchscreen/Health and medical history	Medical conditions	Genitourinary	MRC-IEU	462933	1241	461692	T	0.400551	7.17e-05	0.51	0.000109591
ukb-b-6633	Binary	Non-cancer illness code, self-reported: other renal/kidney problem	Touchscreen/Health and medical history	Medical conditions	Genitourinary	MRC-IEU	462933	1944	460989	T	0.400551	0.000293693	0.032	0.000137201
ukb-b-15025	Binary	Non-cancer illness code, self-reported: ovarian cyst or cysts	Touchscreen/Health and medical history	Medical conditions	Genitourinary	MRC-IEU	462933	3877	459056	T	0.400551	0.000306856	0.11	0.000192659
ukb-b-15904	Binary	Non-cancer illness code, self-reported: prolapsed disc/slipped disc	Touchscreen/Health and medical history	Medical conditions	Genitourinary	MRC-IEU	462933	7755	455178	T	0.400551	0.000175399	0.52	0.000272325
ukb-b-8517	Binary	Non-cancer illness code, self-reported: urinary frequency / incontinence	Touchscreen/Health and medical history	Medical conditions	Genitourinary	MRC-IEU	462933	1624	461309	T	0.400551	1.32e-05	0.92	0.000125447
ukb-b-7150	Binary	Non-cancer illness code, self-reported: urinary tract infection/kidney infection	Touchscreen/Health and medical history	Medical conditions	Genitourinary	MRC-IEU	462933	2163	460770	T	0.400551	0.000105576	0.47	0.000144652
ukb-b-12722	Binary	Non-cancer illness code, self-reported: uterine fibroids	Touchscreen/Health and medical history	Medical conditions	Genitourinary	MRC-IEU	462933	7122	455811	T	0.400551	-0.000228301	0.38	0.000259428
ukb-b-15136	Binary	Non-cancer illness code, self-reported: uterine polyps	Touchscreen/Health and medical history	Medical conditions	Genitourinary	MRC-IEU	462933	1413	461520	T	0.400551	-4.8e-05	0.68	0.000116895
ukb-b-11282	Binary	Non-cancer illness code, self-reported: vaginal prolapse/uterine prolapse	Touchscreen/Health and medical history	Medical conditions	Genitourinary	MRC-IEU	462933	2572	460361	T	0.400551	0.000232877	0.14	0.000157355
ukb-b-16904	Binary	Operation code: anterior/posterior repair bladder/uterus	Verbal interview	Operations	Genitourinary	MRC-IEU	462933	4357	458576	T	0.400551	0.000162692	0.43	0.000204135
ukb-b-1962	Binary	Operation code: bilateral oophorectomy	Verbal interview	Operations	Genitourinary	MRC-IEU	462933	19512	443421	T	0.400551	0.000321227	0.44	0.000418349
ukb-b-18477	Binary	Operation code: bladder surgery	Verbal interview	Operations	Genitourinary	MRC-IEU	462933	2980	459953	T	0.400551	-2.66e-05	0.88	0.000169667
ukb-b-3370	Binary	Operation code: breast cyst/abscess removal	Verbal interview	Operations	Genitourinary	MRC-IEU	462933	4436	458497	T	0.400551	-0.000239287	0.25	0.00020598
ukb-b-5705	Binary	Operation code: cervix surgery	Verbal interview	Operations	Genitourinary	MRC-IEU	462933	1912	461021	T	0.400551	-7.27e-05	0.59	0.00013583
ukb-b-6235	Binary	Operation code: cholecystectomy/gall bladder removal	Verbal interview	Operations	Genitourinary	MRC-IEU	462933	18319	444614	T	0.400551	-0.00111732	0.00659994	0.000411228
ukb-b-17733	Binary	Operation code: colposcopy +/- biopsy	Verbal interview	Operations	Genitourinary	MRC-IEU	462933	1994	460939	T	0.400551	-8.01e-05	0.56	0.000138774
ukb-b-5479	Binary	Operation code: cone biopsy	Verbal interview	Operations	Genitourinary	MRC-IEU	462933	3909	459024	T	0.400551	0.000168597	0.38	0.000193453
ukb-b-12234	Binary	Operation code: cystectomy	Verbal interview	Operations	Genitourinary	MRC-IEU	462933	2447	460486	T	0.400551	0.000405921	0.00830004	0.000153856
ukb-b-657	Binary	Operation code: dilatation and curettage/d+c	Verbal interview	Operations	Genitourinary	MRC-IEU	462933	26145	436788	T	0.400551	0.000279306	0.56	0.000477265
ukb-b-1822	Binary	Operation code: endometrial ablation	Verbal interview	Operations	Genitourinary	MRC-IEU	462933	2361	460572	T	0.400551	0.000217578	0.15	0.000150824
ukb-b-10733	Binary	Operation code: fertility treatment procedures	Verbal interview	Operations	Genitourinary	MRC-IEU	462933	1185	461748	T	0.400551	4.6e-05	0.67	0.000107094
ukb-b-13607	Binary	Operation code: gynaecological surgery	Verbal interview	Operations	Genitourinary	MRC-IEU	462933	2640	460293	T	0.400551	-2.44e-05	0.88	0.000159384
ukb-b-3700	Binary	Operation code: hysterectomy	Verbal interview	Operations	Genitourinary	MRC-IEU	462933	46411	416522	T	0.400551	-0.00011241	0.85	0.000605868
ukb-b-17907	Binary	Operation code: hysteroscopy +/- biopsy	Verbal interview	Operations	Genitourinary	MRC-IEU	462933	1627	461306	T	0.400551	4.37e-05	0.73	0.000125402
ukb-b-5227	Binary	Operation code: male circumcision	Verbal interview	Operations	Genitourinary	MRC-IEU	462933	4217	458716	T	0.400551	0.000191825	0.34	0.000200496
ukb-b-10309	Binary	Operation code: myomectomy/fibroids removed	Verbal interview	Operations	Genitourinary	MRC-IEU	462933	2559	460374	T	0.400551	-0.000151137	0.34	0.00015695
ukb-b-12729	Binary	Operation code: nephrectomy/kidney removed	Verbal interview	Operations	Genitourinary	MRC-IEU	462933	1638	461295	T	0.400551	2.79e-05	0.82	0.000125974
ukb-b-9346	Binary	Operation code: other urological surgery	Verbal interview	Operations	Genitourinary	MRC-IEU	462933	1223	461710	T	0.400551	5.09e-05	0.64	0.000108893
ukb-b-12931	Binary	Operation code: ovarian cyst removal/surgery	Verbal interview	Operations	Genitourinary	MRC-IEU	462933	5520	457413	T	0.400551	0.0001038	0.649999	0.000229147
ukb-b-13815	Binary	Operation code: ovarian/tubal surgery	Verbal interview	Operations	Genitourinary	MRC-IEU	462933	1412	461521	T	0.400551	3.52e-05	0.760001	0.000116847
ukb-b-13537	Binary	Operation code: percutaneous/open kidney stone surgery/lithotripsy	Verbal interview	Operations	Genitourinary	MRC-IEU	462933	2645	460288	T	0.400551	-0.000111173	0.49	0.000159843
ukb-b-4001	Binary	Operation code: prostate operation	Verbal interview	Operations	Genitourinary	MRC-IEU	462933	1052	461881	T	0.400551	-0.000173839	0.0850002	0.000100894
ukb-b-2953	Binary	Operation code: radical prostatectomy	Verbal interview	Operations	Genitourinary	MRC-IEU	462933	1473	461460	T	0.400551	-9.15e-05	0.44	0.000119273
ukb-b-2522	Binary	Operation code: removal of testicle/orchidectomy	Verbal interview	Operations	Genitourinary	MRC-IEU	462933	1481	461452	T	0.400551	-0.000193681	0.11	0.000119585
ukb-b-16440	Binary	Operation code: testicular hydrocoele surgery / drainage	Verbal interview	Operations	Genitourinary	MRC-IEU	462933	1405	461528	T	0.400551	8.02e-06	0.95	0.000116496
ukb-b-14742	Binary	Operation code: testicular/scrotal operation	Verbal interview	Operations	Genitourinary	MRC-IEU	462933	2962	459971	T	0.400551	-5.59e-05	0.74	0.000168538
ukb-b-872	Binary	Operation code: transurethral resection of prostate (turp)	Verbal interview	Operations	Genitourinary	MRC-IEU	462933	2359	460574	T	0.400551	-0.000172734	0.25	0.000150624
ukb-b-19482	Binary	Operation code: unilateral oophorectomy	Verbal interview	Operations	Genitourinary	MRC-IEU	462933	2769	460164	T	0.400551	0.000330603	0.0430002	0.000163192
ukb-b-17533	Binary	Operation code: uterine surgery	Verbal interview	Operations	Genitourinary	MRC-IEU	462933	1968	460965	T	0.400551	-3.98e-05	0.77	0.000137797
ukb-b-175	Binary	Operation code: vaginal prolapse/colposuspension	Verbal interview	Operations	Genitourinary	MRC-IEU	462933	4282	458651	T	0.400551	0.000318537	0.12	0.000202346
ukb-b-10167	Binary	Operation code: vasectomy	Verbal interview	Operations	Genitourinary	MRC-IEU	462933	11330	451603	T	0.400551	0.00038617	0.23	0.000322959
ukb-b-7205	Binary	Operative procedures - main OPCS: M14.1 Extracorporeal shock wave lithotripsy of calculus of kidney	Health-related outcomes/Hospital inpatient	Summary Operations	Genitourinary	MRC-IEU	463010	1296	461714	T	0.400545	7.5e-05	0.5	0.000112062
ukb-b-1016	Binary	Operative procedures - main OPCS: M29.3 Endoscopic removal of tubal prosthesis from ureter	Health-related outcomes/Hospital inpatient	Summary Operations	Genitourinary	MRC-IEU	463010	1053	461957	T	0.400545	-1.97e-05	0.85	0.000101045
ukb-b-17599	Binary	Operative procedures - main OPCS: M42.1 Endoscopic resection of lesion of bladder	Health-related outcomes/Hospital inpatient	Summary Operations	Genitourinary	MRC-IEU	463010	1403	461607	T	0.400545	-0.000223708	0.0549997	0.00011655
ukb-b-9419	Binary	Operative procedures - main OPCS: M45.1 Diagnostic endoscopic examination of bladder and biopsy of lesion of bladder NEC	Health-related outcomes/Hospital inpatient	Summary Operations	Genitourinary	MRC-IEU	463010	1856	461154	T	0.400545	0.000231548	0.0840001	0.000134058
ukb-b-18532	Binary	Operative procedures - main OPCS: M45.8 Other specified diagnostic endoscopic examination of bladder	Health-related outcomes/Hospital inpatient	Summary Operations	Genitourinary	MRC-IEU	463010	1179	461831	T	0.400545	5.22e-05	0.630001	0.000106906
ukb-b-7047	Binary	Operative procedures - main OPCS: M45.9 Unspecified diagnostic endoscopic examination of bladder	Health-related outcomes/Hospital inpatient	Summary Operations	Genitourinary	MRC-IEU	463010	24622	438388	T	0.400545	-1.22e-05	0.98	0.000474856
ukb-b-17635	Binary	Operative procedures - main OPCS: M47.3 Removal of urethral catheter from bladder	Health-related outcomes/Hospital inpatient	Summary Operations	Genitourinary	MRC-IEU	463010	1903	461107	T	0.400545	-0.00021958	0.11	0.00013556
ukb-b-6230	Binary	Operative procedures - main OPCS: M47.4 Urodynamic studies using catheter	Health-related outcomes/Hospital inpatient	Summary Operations	Genitourinary	MRC-IEU	463010	1118	461892	T	0.400545	-0.000143556	0.17	0.000104128
ukb-b-3982	Binary	Operative procedures - main OPCS: M47.8 Other specified urethral catheterisation of bladder	Health-related outcomes/Hospital inpatient	Summary Operations	Genitourinary	MRC-IEU	463010	2456	460554	T	0.400545	-5e-05	0.75	0.000154051
ukb-b-8621	Binary	Operative procedures - main OPCS: M47.9 Unspecified urethral catheterisation of bladder	Health-related outcomes/Hospital inpatient	Summary Operations	Genitourinary	MRC-IEU	463010	1496	461514	T	0.400545	-0.000123695	0.3	0.000120306
ukb-b-1233	Binary	Operative procedures - main OPCS: M53.8 Other specified vaginal operations to support outlet of female bladder	Health-related outcomes/Hospital inpatient	Summary Operations	Genitourinary	MRC-IEU	463010	1009	462001	T	0.400545	-1.92e-05	0.85	9.88e-05
ukb-b-5553	Binary	Operative procedures - main OPCS: M61.1 Total excision of prostate and capsule of prostate	Health-related outcomes/Hospital inpatient	Summary Operations	Genitourinary	MRC-IEU	463010	1140	461870	T	0.400545	-7.83e-05	0.46	0.000104999
ukb-b-20118	Binary	Operative procedures - main OPCS: M65.1 Endoscopic resection of prostate using electrotome	Health-related outcomes/Hospital inpatient	Summary Operations	Genitourinary	MRC-IEU	463010	1034	461976	T	0.400545	4.4e-05	0.66	0.000100018
ukb-b-15654	Binary	Operative procedures - main OPCS: M65.3 Endoscopic resection of prostate NEC	Health-related outcomes/Hospital inpatient	Summary Operations	Genitourinary	MRC-IEU	463010	1734	461276	T	0.400545	-0.000100227	0.44	0.000129321
ukb-b-19579	Binary	Operative procedures - main OPCS: M70.3 Rectal needle biopsy of prostate	Health-related outcomes/Hospital inpatient	Summary Operations	Genitourinary	MRC-IEU	463010	4332	458678	T	0.400545	6.11e-05	0.760001	0.000203116
ukb-b-12703	Binary	Operative procedures - main OPCS: M76.4 Endoscopic dilation of urethra	Health-related outcomes/Hospital inpatient	Summary Operations	Genitourinary	MRC-IEU	463010	1054	461956	T	0.400545	9.11e-05	0.37	0.000101097
ukb-b-15591	Binary	Operative procedures - main OPCS: N17.1 Bilateral vasectomy	Health-related outcomes/Hospital inpatient	Summary Operations	Genitourinary	MRC-IEU	463010	4770	458240	T	0.400545	0.000194826	0.36	0.000212937
ukb-b-12433	Binary	Operative procedures - main OPCS: N30.3 Circumcision	Health-related outcomes/Hospital inpatient	Summary Operations	Genitourinary	MRC-IEU	463010	1954	461056	T	0.400545	-4.91e-05	0.719999	0.000137209
ukb-b-8572	Binary	Operative procedures - main OPCS: P23.1 Anterior and posterior colporrhaphy NEC	Health-related outcomes/Hospital inpatient	Summary Operations	Genitourinary	MRC-IEU	463010	1559	461451	T	0.400545	0.000263775	0.032	0.000122736
ukb-b-18786	Binary	Operative procedures - main OPCS: P23.2 Anterior colporrhaphy NEC	Health-related outcomes/Hospital inpatient	Summary Operations	Genitourinary	MRC-IEU	463010	2863	460147	T	0.400545	-0.000111596	0.5	0.000165882
ukb-b-19204	Binary	Operative procedures - main OPCS: P23.3 Posterior colporrhaphy NEC	Health-related outcomes/Hospital inpatient	Summary Operations	Genitourinary	MRC-IEU	463010	1782	461228	T	0.400545	2.58e-05	0.84	0.000131171
ukb-b-2469	Binary	Operative procedures - main OPCS: P27.3 Colposcopy of vagina	Health-related outcomes/Hospital inpatient	Summary Operations	Genitourinary	MRC-IEU	463010	1391	461619	T	0.400545	-7.87e-05	0.5	0.000115971
ukb-b-1190	Binary	Operative procedures - main OPCS: Q01.3 Excision of lesion of cervix uteri	Health-related outcomes/Hospital inpatient	Summary Operations	Genitourinary	MRC-IEU	463010	2616	460394	T	0.400545	0.000200296	0.21	0.000158655
ukb-b-11666	Binary	Operative procedures - main OPCS: Q07.4 Total abdominal hysterectomy NEC	Health-related outcomes/Hospital inpatient	Summary Operations	Genitourinary	MRC-IEU	463010	8648	454362	T	0.400545	-0.000100266	0.719999	0.000284947
ukb-b-295	Binary	Operative procedures - main OPCS: Q08.9 Unspecified vaginal excision of uterus	Health-related outcomes/Hospital inpatient	Summary Operations	Genitourinary	MRC-IEU	463010	2006	461004	T	0.400545	-9.22e-05	0.51	0.000139099
ukb-b-16665	Binary	Operative procedures - main OPCS: Q10.3 Dilation of cervix uteri and curettage of uterus NEC	Health-related outcomes/Hospital inpatient	Summary Operations	Genitourinary	MRC-IEU	463010	4460	458550	T	0.400545	0.000186314	0.37	0.000206267
ukb-b-4930	Binary	Operative procedures - main OPCS: Q11.1 Vacuum aspiration of products of conception from uterus NEC	Health-related outcomes/Hospital inpatient	Summary Operations	Genitourinary	MRC-IEU	463010	1492	461518	T	0.400545	0.000209852	0.0810009	0.000120089
ukb-b-2769	Binary	Operative procedures - main OPCS: Q11.3 Evacuation of products of conception from uterus NEC	Health-related outcomes/Hospital inpatient	Summary Operations	Genitourinary	MRC-IEU	463010	1408	461602	T	0.400545	-3.29e-05	0.780001	0.000116691
ukb-b-12884	Binary	Operative procedures - main OPCS: Q12.1 Introduction of intrauterine contraceptive device	Health-related outcomes/Hospital inpatient	Summary Operations	Genitourinary	MRC-IEU	463010	1470	461540	T	0.400545	0.000101171	0.4	0.000119206
ukb-b-14	Binary	Operative procedures - main OPCS: Q17.1 Endoscopic resection of lesion of uterus	Health-related outcomes/Hospital inpatient	Summary Operations	Genitourinary	MRC-IEU	463010	4910	458100	T	0.400545	0.000124808	0.56	0.000216327
ukb-b-2146	Binary	Operative procedures - main OPCS: Q18.1 Diagnostic endoscopic examination of uterus and biopsy of lesion of uterus	Health-related outcomes/Hospital inpatient	Summary Operations	Genitourinary	MRC-IEU	463010	5719	457291	T	0.400545	0.000275271	0.24	0.000233112
ukb-b-507	Binary	Operative procedures - main OPCS: Q18.8 Other specified diagnostic endoscopic examination of uterus	Health-related outcomes/Hospital inpatient	Summary Operations	Genitourinary	MRC-IEU	463010	4314	458696	T	0.400545	0.000102666	0.61	0.000203049
ukb-b-11015	Binary	Operative procedures - main OPCS: Q18.9 Unspecified diagnostic endoscopic examination of uterus	Health-related outcomes/Hospital inpatient	Summary Operations	Genitourinary	MRC-IEU	463010	6305	456705	T	0.400545	4.25e-05	0.86	0.000244444
ukb-b-5172	Binary	Operative procedures - main OPCS: Q22.1 Bilateral salpingoophorectomy	Health-related outcomes/Hospital inpatient	Summary Operations	Genitourinary	MRC-IEU	463010	1001	462009	T	0.400545	5.1e-05	0.6	9.85e-05
ukb-b-16269	Binary	Operative procedures - main OPCS: Q35.2 Endoscopic bilateral clipping of fallopian tubes	Health-related outcomes/Hospital inpatient	Summary Operations	Genitourinary	MRC-IEU	463010	2340	460670	T	0.400545	2.17e-05	0.89	0.000150132
ukb-b-3475	Binary	Operative procedures - secondary OPCS: M45.9 Unspecified diagnostic endoscopic examination of bladder	Health-related outcomes/Hospital inpatient	Summary Operations	Genitourinary	MRC-IEU	463010	4336	458674	T	0.400545	0.000228633	0.26	0.000204318
ukb-b-9319	Binary	Operative procedures - secondary OPCS: M47.3 Removal of urethral catheter from bladder	Health-related outcomes/Hospital inpatient	Summary Operations	Genitourinary	MRC-IEU	463010	1178	461832	T	0.400545	-4.76e-05	0.66	0.000106846
ukb-b-18865	Binary	Operative procedures - secondary OPCS: M47.9 Unspecified urethral catheterisation of bladder	Health-related outcomes/Hospital inpatient	Summary Operations	Genitourinary	MRC-IEU	463010	1471	461539	T	0.400545	0.000150747	0.21	0.000119363
ukb-b-14847	Binary	Operative procedures - secondary OPCS: P27.3 Colposcopy of vagina	Health-related outcomes/Hospital inpatient	Summary Operations	Genitourinary	MRC-IEU	463010	1013	461997	T	0.400545	-8.49e-05	0.39	9.91e-05
ukb-b-12265	Binary	Operative procedures - secondary OPCS: Q08.9 Unspecified vaginal excision of uterus	Health-related outcomes/Hospital inpatient	Summary Operations	Genitourinary	MRC-IEU	463010	2420	460590	T	0.400545	1.65e-05	0.91	0.000152656
ukb-b-19288	Binary	Operative procedures - secondary OPCS: Q12.1 Introduction of intrauterine contraceptive device	Health-related outcomes/Hospital inpatient	Summary Operations	Genitourinary	MRC-IEU	463010	2308	460702	T	0.400545	0.000132827	0.37	0.000149102
ukb-b-7237	Binary	Operative procedures - secondary OPCS: Q12.4 Removal of intrauterine contraceptive device NEC	Health-related outcomes/Hospital inpatient	Summary Operations	Genitourinary	MRC-IEU	463010	1019	461991	T	0.400545	0.000120762	0.22	9.93e-05
ukb-b-17446	Binary	Operative procedures - secondary OPCS: Q18.1 Diagnostic endoscopic examination of uterus and biopsy of lesion of uterus	Health-related outcomes/Hospital inpatient	Summary Operations	Genitourinary	MRC-IEU	463010	1490	461520	T	0.400545	-8.24e-05	0.49	0.000119963
ukb-b-12439	Binary	Operative procedures - secondary OPCS: Q18.8 Other specified diagnostic endoscopic examination of uterus	Health-related outcomes/Hospital inpatient	Summary Operations	Genitourinary	MRC-IEU	463010	1494	461516	T	0.400545	0.000217214	0.0710003	0.000120163
ukb-b-11780	Binary	Operative procedures - secondary OPCS: Q18.9 Unspecified diagnostic endoscopic examination of uterus	Health-related outcomes/Hospital inpatient	Summary Operations	Genitourinary	MRC-IEU	463010	5758	457252	T	0.400545	0.000196028	0.4	0.000233883
ukb-b-713	Binary	Operative procedures - secondary OPCS: Q22.1 Bilateral salpingoophorectomy	Health-related outcomes/Hospital inpatient	Summary Operations	Genitourinary	MRC-IEU	463010	7343	455667	T	0.400545	-5.36e-05	0.84	0.000263246
ukb-b-11618	Binary	Operative procedures - secondary OPCS: Q55.3 Papanicolau smear NEC	Health-related outcomes/Hospital inpatient	Summary Operations	Genitourinary	MRC-IEU	463010	1617	461393	T	0.400545	5.1e-05	0.68	0.000124986
ukb-b-15245	Binary	Treatment/medication code: alfuzosin	Verbal interview	Medication	Genitourinary	MRC-IEU	462933	1019	461914	T	0.400551	-3.43e-05	0.73	9.93e-05
ukb-b-16892	Binary	Treatment/medication code: evening primrose oil	Verbal interview	Medication	Genitourinary	MRC-IEU	462933	7307	455626	T	0.400551	-7.42e-05	0.780001	0.000263046
ukb-b-8236	Binary	Treatment/medication code: evening primrose oil product	Verbal interview	Medication	Genitourinary	MRC-IEU	462933	1027	461906	T	0.400551	-3.17e-05	0.75	9.98e-05
ukb-b-2029	Binary	Treatment/medication code: finasteride	Verbal interview	Medication	Genitourinary	MRC-IEU	462933	1586	461347	T	0.400551	0.00016135	0.19	0.000123733
ukb-b-9940	Binary	Treatment/medication code: furosemide	Verbal interview	Medication	Genitourinary	MRC-IEU	462933	3467	459466	T	0.400551	0.000565349	0.002	0.000182929
ukb-a-181	Binary	Treatment/medication code: indivina 1mg/2.5mg tablet	Verbal interview	Medication	Genitourinary	Neale Lab	337159	104	337055	T	0.400525	-4.75e-05	0.276542	4.36e-05
ukb-b-5821	Binary	Treatment/medication code: oxybutynin	Verbal interview	Medication	Genitourinary	MRC-IEU	462933	1041	461892	T	0.400551	-4.15e-05	0.68	0.000100491
ukb-b-16315	Binary	Treatment/medication code: premarin 625micrograms tablet	Verbal interview	Medication	Genitourinary	MRC-IEU	462933	1917	461016	T	0.400551	2.94e-05	0.83	0.000135987
ukb-b-11867	Binary	Treatment/medication code: tamsulosin	Verbal interview	Medication	Genitourinary	MRC-IEU	462933	3778	459155	T	0.400551	0.000169904	0.37	0.000189962
ukb-a-192	Binary	Treatment/medication code: testogel 50mg gel 5g sachet	Verbal interview	Medication	Genitourinary	Neale Lab	337159	119	337040	T	0.400525	-6.47e-05	0.165568	4.67e-05
ukb-a-120	Binary	Treatment/medication code: tranexamic acid	Verbal interview	Medication	Genitourinary	Neale Lab	337159	439	336720	T	0.400525	5.16e-05	0.564819	8.96e-05
ukb-b-8624	Binary	Treatment/medication code: vagifem 25mcg pessary	Verbal interview	Medication	Genitourinary	MRC-IEU	462933	1265	461668	T	0.400551	-0.000125289	0.26	0.000110641
ukb-d-O02	Binary	Diagnoses - main ICD10: O02 Other abnormal products of conception	NA	Summary Diagnoses	Gynecologic and Obstetric	Neale Lab	361194	1106	360088	T	0.399752	5.45e-05	0.679285	0.000131827
ukb-d-O03	Binary	Diagnoses - main ICD10: O03 Spontaneous abortion	NA	Summary Diagnoses	Gynecologic and Obstetric	Neale Lab	361194	1150	360044	T	0.399752	5.43e-06	0.967875	0.000134769
ukb-d-O26	Binary	Diagnoses - main ICD10: O26 Maternal care for other conditions predominantly related to pregnancy	NA	Summary Diagnoses	Gynecologic and Obstetric	Neale Lab	361194	1289	359905	T	0.399752	2.63e-05	0.852319	0.000141359
ukb-d-O36	Binary	Diagnoses - main ICD10: O36 Maternal care for other known or suspected foetal problems	NA	Summary Diagnoses	Gynecologic and Obstetric	Neale Lab	361194	1149	360045	T	0.399752	8.55e-05	0.521914	0.000133554
ukb-d-O63	Binary	Diagnoses - main ICD10: O63 Long labour	NA	Summary Diagnoses	Gynecologic and Obstetric	Neale Lab	361194	1060	360134	T	0.399752	-9.53e-05	0.457567	0.000128288
ukb-d-O68	Binary	Diagnoses - main ICD10: O68 Labour and delivery complicated by foetal stress [distress]	NA	Summary Diagnoses	Gynecologic and Obstetric	Neale Lab	361194	1882	359312	T	0.399752	7.92e-05	0.639711	0.000169119
ukb-d-O70	Binary	Diagnoses - main ICD10: O70 Perineal laceration during delivery	NA	Summary Diagnoses	Gynecologic and Obstetric	Neale Lab	361194	3077	358117	T	0.399752	3.99e-05	0.851005	0.000212368
ukb-a-579	Binary	Diagnoses - main ICD10: O75 Other complications of labour and delivery not elsewhere classified	Health-related outcomes/Hospital inpatient	Summary Diagnoses	Gynecologic and Obstetric	Neale Lab	337199	181	337018	T	0.400525	-3.63e-05	0.527851	5.76e-05
ukb-d-O80	Binary	Diagnoses - main ICD10: O80 Single spontaneous delivery	NA	Summary Diagnoses	Gynecologic and Obstetric	Neale Lab	361194	1672	359522	T	0.399752	0.000188054	0.240242	0.00016013
ukb-b-9547	Binary	Medication for cholesterol, blood pressure, diabetes, or take exogenous hormones: Oral contraceptive pill or minipill	Touchscreen/Health and medical history	Medication	Gynecologic and Obstetric	MRC-IEU	249710	6501	243209	T	0.400417	0.000380112	0.41	0.000460068
ukb-b-13535	Binary	Non-cancer illness code, self-reported: gestational hypertension/pre-eclampsia	Touchscreen/Health and medical history	Medical conditions	Gynecologic and Obstetric	MRC-IEU	462933	1864	461069	T	0.400551	-1.81e-05	0.89	0.000134144
ukb-b-3586	Binary	Operation code: breast surgery	Verbal interview	Operations	Gynecologic and Obstetric	MRC-IEU	462933	1633	461300	T	0.400551	-3.55e-05	0.780001	0.000125622
ukb-b-6863	Binary	Operation code: caesarean section / caesarian section	Verbal interview	Operations	Gynecologic and Obstetric	MRC-IEU	462933	23610	439323	T	0.400551	-0.000304457	0.5	0.000456019
ukb-b-12801	Binary	Operation code: ectopic pregnancy surgery	Verbal interview	Operations	Gynecologic and Obstetric	MRC-IEU	462933	2706	460227	T	0.400551	1.14e-05	0.94	0.000161343
ukb-b-10617	Binary	Operation code: mammoplasty/cosmetic operation on breast	Verbal interview	Operations	Gynecologic and Obstetric	MRC-IEU	462933	3422	459511	T	0.400551	-7.24e-05	0.69	0.000181216
ukb-b-15914	Binary	Operation code: termination of pregnancy/top	Verbal interview	Operations	Gynecologic and Obstetric	MRC-IEU	462933	1166	461767	T	0.400551	5.5e-05	0.6	0.000106244
ukb-b-19937	Binary	Operative procedures - main OPCS: R17.2 Elective lower uterine segment caesarean delivery	Health-related outcomes/Hospital inpatient	Summary Operations	Gynecologic and Obstetric	MRC-IEU	463010	1983	461027	T	0.400545	-7.1e-05	0.61	0.000138309
ukb-b-9040	Binary	Operative procedures - main OPCS: R18.2 Lower uterine segment caesarean delivery NEC	Health-related outcomes/Hospital inpatient	Summary Operations	Gynecologic and Obstetric	MRC-IEU	463010	2254	460756	T	0.400545	-4.7e-05	0.75	0.000147368
ukb-b-15084	Binary	Operative procedures - main OPCS: R24.9 All normal delivery	Health-related outcomes/Hospital inpatient	Summary Operations	Gynecologic and Obstetric	MRC-IEU	463010	7946	455064	T	0.400545	0.000482873	0.0769999	0.000273501
ukb-b-8107	Binary	Operative procedures - secondary OPCS: R14.1 Forewater rupture of amniotic membrane	Health-related outcomes/Hospital inpatient	Summary Operations	Gynecologic and Obstetric	MRC-IEU	463010	1344	461666	T	0.400545	0.000134625	0.24	0.00011401
ukb-b-4868	Binary	Operative procedures - secondary OPCS: R14.9 Unspecified surgical induction of labour	Health-related outcomes/Hospital inpatient	Summary Operations	Gynecologic and Obstetric	MRC-IEU	463010	1374	461636	T	0.400545	-6.64e-05	0.56	0.000115259
ukb-b-15440	Binary	Operative procedures - secondary OPCS: R15.1 Medical induction of labour	Health-related outcomes/Hospital inpatient	Summary Operations	Gynecologic and Obstetric	MRC-IEU	463010	2912	460098	T	0.400545	0.000211731	0.21	0.000167275
ukb-b-20185	Binary	Operative procedures - secondary OPCS: R27.1 Episiotomy to facilitate delivery	Health-related outcomes/Hospital inpatient	Summary Operations	Gynecologic and Obstetric	MRC-IEU	463010	2541	460469	T	0.400545	-0.000147581	0.35	0.000156382
ukb-b-15363	Binary	Operative procedures - secondary OPCS: R32.3 Repair of obstetric laceration of vagina and floor of pelvis	Health-related outcomes/Hospital inpatient	Summary Operations	Gynecologic and Obstetric	MRC-IEU	463010	2934	460076	T	0.400545	0.000218797	0.19	0.00016791
ukb-b-12148	Binary	Operative procedures - secondary OPCS: R32.4 Repair of minor obstetric laceration	Health-related outcomes/Hospital inpatient	Summary Operations	Gynecologic and Obstetric	MRC-IEU	463010	1134	461876	T	0.400545	0.000138627	0.19	0.000104763
ukb-b-16117	Binary	Treatment/medication code: cerazette 75micrograms tablet	Verbal interview	Medication	Gynecologic and Obstetric	MRC-IEU	462933	1143	461790	T	0.400551	0.000111603	0.29	0.000105188
ukb-a-133	Binary	Treatment/medication code: logynon tablet	Verbal interview	Medication	Gynecologic and Obstetric	Neale Lab	337159	141	337018	T	0.400525	5.63e-05	0.267895	5.08e-05
ukb-b-4379	Binary	Treatment/medication code: tamoxifen	Verbal interview	Medication	Gynecologic and Obstetric	MRC-IEU	462933	1446	461487	T	0.400551	0.000193112	0.1	0.000118281
ukb-d-D50	Binary	Diagnoses - main ICD10: D50 Iron deficiency anaemia	NA	Summary Diagnoses	Hematopoietic	Neale Lab	361194	3222	357972	T	0.399752	-0.000162672	0.506193	0.000244701
ukb-d-D64	Binary	Diagnoses - main ICD10: D64 Other anaemias	NA	Summary Diagnoses	Hematopoietic	Neale Lab	361194	3702	357492	T	0.399752	0.000157218	0.545917	0.000260342
ukb-b-3229	Binary	Diagnoses - secondary ICD10: D70 Agranulocytosis	Health-related outcomes/Hospital inpatient	Summary Diagnoses	Hematopoietic	MRC-IEU	463010	1108	461902	T	0.400545	0.000140302	0.18	0.000103667
ukb-d-III_BLOOD_IMMUN	Binary	Diseases of the blood and blood-forming organs and certain disorders involving the immune mechanism	NA	Summary Diagnoses	Hematopoietic	Neale Lab	361194	10095	351099	T	0.399752	0.000172041	0.663729	0.000395705
ukb-d-D3_ANAEMIA_IRONDEF	Binary	Iron deficiency anaemia	NA	Summary Diagnoses	Hematopoietic	Neale Lab	361194	3786	357408	T	0.399752	-0.000162672	0.506193	0.000244701
ukb-b-10098	Binary	Non-cancer illness code, self-reported: iron deficiency anaemia	NA	Medical conditions	Hematopoietic	MRC-IEU	462933	2577	460356	T	0.400551	0.000149996	0.34	0.000157756
ukb-b-8720	Binary	Non-cancer illness code, self-reported: pernicious anaemia	Touchscreen/Health and medical history	Medical conditions	Hematopoietic	MRC-IEU	462933	1401	461532	T	0.400551	0.000152231	0.19	0.000116528
ukb-d-D3_OTHERANAEMIA	Binary	Other anaemias	NA	Summary Diagnoses	Hematopoietic	Neale Lab	361194	4294	356900	T	0.399752	0.000157218	0.545917	0.000260342
ukb-d-D3_ANAEMIANAS	Binary	Other and unspecified anaemias	NA	Summary Diagnoses	Hematopoietic	Neale Lab	361194	4291	356903	T	0.399752	0.000160573	0.537245	0.000260254
ukb-d-I_INFECT_PARASIT	Binary	Certain infectious and parasitic diseases	NA	Summary Diagnoses	Infectious diseases	Neale Lab	361194	9297	351897	T	0.399752	-0.000260693	0.493327	0.000380559
ukb-d-A41	Binary	Diagnoses - main ICD10: A41 Other septicaemia	NA	Summary Diagnoses	Infectious diseases	Neale Lab	361194	1096	360098	T	0.399752	-4e-05	0.800306	0.000158067
ukb-a-517	Binary	Diagnoses - main ICD10: B37 Candidiasis	Health-related outcomes/Hospital inpatient	Summary Diagnoses	Infectious diseases	Neale Lab	337199	153	337046	T	0.400525	-6.14e-05	0.245948	5.29e-05
ukb-d-AB1_INTESTINAL_INFECTIONS	Binary	Intestinal infectious diseases	NA	Summary Diagnoses	Infectious diseases	Neale Lab	361194	4304	356890	T	0.399752	-0.000167117	0.521616	0.000260772
ukb-b-14027	Binary	Non-cancer illness code, self-reported: chickenpox	Touchscreen/Health and medical history	Medical conditions	Infectious diseases	MRC-IEU	462933	1791	461142	T	0.400551	-0.000252831	0.0549997	0.000131718
ukb-b-531	Binary	Non-cancer illness code, self-reported: helicobacter pylori	Touchscreen/Health and medical history	Medical conditions	Infectious diseases	MRC-IEU	462933	1329	461604	T	0.400551	-5.24e-05	0.64	0.000113535
ukb-b-7901	Binary	Non-cancer illness code, self-reported: infective/viral hepatitis	Touchscreen/Health and medical history	Medical conditions	Infectious diseases	MRC-IEU	462933	1024	461909	T	0.400551	2.8e-05	0.780001	9.97e-05
ukb-b-20213	Binary	Non-cancer illness code, self-reported: measles / morbillivirus	Touchscreen/Health and medical history	Medical conditions	Infectious diseases	MRC-IEU	462933	1530	461403	T	0.400551	-0.000250408	0.04	0.000121786
ukb-b-5257	Binary	Non-cancer illness code, self-reported: rheumatic fever	Touchscreen/Health and medical history	Medical conditions	Infectious diseases	MRC-IEU	462933	1391	461542	T	0.400551	-0.000156613	0.18	0.000116133
ukb-b-15622	Binary	Non-cancer illness code, self-reported: tuberculosis (tb)	Touchscreen/Health and medical history	Medical conditions	Infectious diseases	MRC-IEU	462933	2277	460656	T	0.400551	-3.06e-05	0.84	0.000148449
ukb-d-AB1_OTHER_BACTERIAL	Binary	Other bacterial diseases	NA	Summary Diagnoses	Infectious diseases	Neale Lab	361194	1962	359232	T	0.399752	-5.28e-05	0.765045	0.000176596
ukb-d-AB1_OTHER_VIRAL	Binary	Other viral diseases	NA	Summary Diagnoses	Infectious diseases	Neale Lab	361194	1180	360014	T	0.399752	-0.000127538	0.352495	0.000137173
ukb-b-17398	Binary	Treatment/medication code: oxytetracycline	Verbal interview	Medication	Infectious diseases	MRC-IEU	462933	1352	461581	T	0.400551	0.000117554	0.3	0.000114503
ukb-b-19759	Binary	Treatment/medication code: quinine	Verbal interview	Medication	Infectious diseases	MRC-IEU	462933	3080	459853	T	0.400551	9.82e-05	0.57	0.000172497
ukb-d-20526	Binary	Been in serious accident believed to be life-threatening	NA	Traumatic events	Injuries and poisonings	Neale Lab	117922	11325	106597	T	0.401643	0.000695376	0.571883	0.00123014
ukb-d-20527	Binary	Been involved in combat or exposed to war-zone	NA	Traumatic events	Injuries and poisonings	Neale Lab	117954	4010	113944	T	0.401661	0.0016948	0.0247731	0.000754939
ukb-d-S01	Binary	Diagnoses - main ICD10: S01 Open wound of head	NA	Summary Diagnoses	Injuries and poisonings	Neale Lab	361194	1694	359500	T	0.399752	-2.01e-05	0.903849	0.000166499
ukb-d-S02	Binary	Diagnoses - main ICD10: S02 Fracture of skull and facial bones	NA	Summary Diagnoses	Injuries and poisonings	Neale Lab	361194	1351	359843	T	0.399752	4.44e-05	0.763301	0.000147512
ukb-a-589	Binary	Diagnoses - main ICD10: S09 Other and unspecified injuries of head	Health-related outcomes/Hospital inpatient	Summary Diagnoses	Injuries and poisonings	Neale Lab	337199	932	336267	T	0.400525	-2.01e-05	0.877305	0.000130456
ukb-d-S42	Binary	Diagnoses - main ICD10: S42 Fracture of shoulder and upper arm	NA	Summary Diagnoses	Injuries and poisonings	Neale Lab	361194	1791	359403	T	0.399752	-0.000150092	0.379067	0.000170634
ukb-a-590	Binary	Diagnoses - main ICD10: S52 Fracture of forearm	Health-related outcomes/Hospital inpatient	Summary Diagnoses	Injuries and poisonings	Neale Lab	337199	3284	333915	T	0.400525	-0.000547614	0.024748	0.000243891
ukb-d-S61	Binary	Diagnoses - main ICD10: S61 Open wound of wrist and hand	NA	Summary Diagnoses	Injuries and poisonings	Neale Lab	361194	1865	359329	T	0.399752	-0.000126099	0.46653	0.00017318
ukb-d-S62	Binary	Diagnoses - main ICD10: S62 Fracture at wrist and hand level	NA	Summary Diagnoses	Injuries and poisonings	Neale Lab	361194	1763	359431	T	0.399752	1.72e-05	0.918703	0.000168434
ukb-a-591	Binary	Diagnoses - main ICD10: S66 Injury of muscle and tendon at wrist and hand level	Health-related outcomes/Hospital inpatient	Summary Diagnoses	Injuries and poisonings	Neale Lab	337199	553	336646	T	0.400525	4.81e-05	0.632387	0.000100551
ukb-d-S72	Binary	Diagnoses - main ICD10: S72 Fracture of femur	NA	Summary Diagnoses	Injuries and poisonings	Neale Lab	361194	1803	359391	T	0.399752	0.000358346	0.0374567	0.000172219
ukb-a-592	Binary	Diagnoses - main ICD10: S76 Injury of muscle and tendon at hip and thigh level	Health-related outcomes/Hospital inpatient	Summary Diagnoses	Injuries and poisonings	Neale Lab	337199	154	337045	T	0.400525	-6.71e-06	0.899454	5.31e-05
ukb-d-S82	Binary	Diagnoses - main ICD10: S82 Fracture of lower leg, including ankle	NA	Summary Diagnoses	Injuries and poisonings	Neale Lab	361194	4557	356637	T	0.399752	-0.000323853	0.229242	0.000269358
ukb-d-T39	Binary	Diagnoses - main ICD10: T39 Poisoning by nonopioid analgesics, antipyretics and antirheumatics	NA	Summary Diagnoses	Injuries and poisonings	Neale Lab	361194	1161	360033	T	0.399752	0.000131536	0.338166	0.000137332
ukb-d-T81	Binary	Diagnoses - main ICD10: T81 Complications of procedures, not elsewhere classified	NA	Summary Diagnoses	Injuries and poisonings	Neale Lab	361194	5550	355644	T	0.399752	8.83e-05	0.768199	0.000299531
ukb-d-T82	Binary	Diagnoses - main ICD10: T82 Complications of cardiac and vascular prosthetic devices, implants and grafts	NA	Summary Diagnoses	Injuries and poisonings	Neale Lab	361194	1133	360061	T	0.399752	-0.00016812	0.225981	0.000138853
ukb-d-T84	Binary	Diagnoses - main ICD10: T84 Complications of internal orthopaedic prosthetic devices, implants and grafts	NA	Summary Diagnoses	Injuries and poisonings	Neale Lab	361194	3719	357475	T	0.399752	0.000383629	0.120951	0.000247375
ukb-d-T85	Binary	Diagnoses - main ICD10: T85 Complications of other internal prosthetic devices, implants and grafts	NA	Summary Diagnoses	Injuries and poisonings	Neale Lab	361194	1501	359693	T	0.399752	1.32e-05	0.933383	0.000158179
ukb-d-XIX_INJURY_POISON	Binary	Injury, poisoning and certain other consequences of external causes	NA	Summary Diagnoses	Injuries and poisonings	Neale Lab	361194	44796	316398	T	0.399752	-0.000590081	0.455656	0.000790973
ukb-b-10351	Binary	Non-cancer illness code, self-reported: allergy or anaphylactic reaction to drug	Touchscreen/Health and medical history	Medical conditions	Injuries and poisonings	MRC-IEU	462933	4029	458904	T	0.400551	-0.00022736	0.25	0.000197008
ukb-b-18787	Binary	Non-cancer illness code, self-reported: allergy or anaphylactic reaction to food	Touchscreen/Health and medical history	Medical conditions	Injuries and poisonings	MRC-IEU	462933	2090	460843	T	0.400551	-3.7e-06	0.98	0.000142219
ukb-b-9039	Binary	Non-cancer illness code, self-reported: allergy/hypersensitivity/anaphylaxis	Touchscreen/Health and medical history	Medical conditions	Injuries and poisonings	MRC-IEU	462933	3329	459604	T	0.400551	-1.5e-06	0.99	0.000179254
ukb-b-16499	Binary	Non-cancer illness code, self-reported: hayfever/allergic rhinitis	Touchscreen/Health and medical history	Medical conditions	Injuries and poisonings	MRC-IEU	462933	26107	436826	T	0.400551	-0.000347646	0.48	0.000489103
ukb-b-17006	Binary	Non-cancer illness code, self-reported: head injury	Touchscreen/Health and medical history	Medical conditions	Injuries and poisonings	MRC-IEU	462933	1526	461407	T	0.400551	7.34e-06	0.95	0.000121573
ukb-a-144	Binary	Treatment/medication code: rhinocort 50micrograms nasal spray	Verbal interview	Medication	Injuries and poisonings	Neale Lab	337159	145	337014	T	0.400525	-7.77e-05	0.131827	5.15e-05
ukb-d-20529	Binary	Victim of physically violent crime	NA	Traumatic events	Injuries and poisonings	Neale Lab	117846	21926	95920	T	0.401677	0.00165832	0.30109	0.00160363
ukb-d-20531	Binary	Victim of sexual assault	NA	Traumatic events	Injuries and poisonings	Neale Lab	116671	17230	99441	T	0.401582	0.000400387	0.78536	0.00147017
ukb-d-20530	Binary	Witnessed sudden violent death	NA	Traumatic events	Injuries and poisonings	Neale Lab	117862	15959	101903	T	0.401677	-0.000549587	0.698996	0.00142131
ukb-d-20554_3	Binary	Actions taken following self-harm: Need hospital treatment (eg A&E)	NA	Self-harm behaviours	Mental health	Neale Lab	117733	2125	115608	T	0.40171	-0.000806527	0.149212	0.000559184
ukb-d-20554_6	Binary	Actions taken following self-harm: Receive help from friends / family / neighbours	NA	Self-harm behaviours	Mental health	Neale Lab	117733	1453	116280	T	0.40171	-0.000364582	0.43177	0.000463745
ukb-d-20554_1	Binary	Actions taken following self-harm: See anyone from psychiatric or mental health services, including liaison services	NA	Self-harm behaviours	Mental health	Neale Lab	117733	1693	116040	T	0.40171	-0.000787023	0.115624	0.000500198
ukb-d-20554_5	Binary	Actions taken following self-harm: See own GP	NA	Self-harm behaviours	Mental health	Neale Lab	117733	1249	116484	T	0.40171	-0.000354878	0.409783	0.000430532
ukb-d-20550_3	Binary	Activities undertaken to treat anxiety: Other therapeutic activities such as mindfulness, yoga or art classes	NA	Anxiety	Mental health	Neale Lab	98990	5735	93255	T	0.400813	0.00121735	0.252114	0.00106296
ukb-d-20550_1	Binary	Activities undertaken to treat anxiety: Talking therapies, such as psychotherapy, counselling, group therapy or CBT	NA	Anxiety	Mental health	Neale Lab	98990	12858	86132	T	0.400813	-0.00169	0.268886	0.00152853
ukb-d-20547_3	Binary	Activities undertaken to treat depression: Other therapeutic activities such as mindfulness, yoga or art classes	NA	Depression	Mental health	Neale Lab	117763	9199	108564	T	0.401633	-0.00065718	0.555894	0.00111585
ukb-d-20547_1	Binary	Activities undertaken to treat depression: Talking therapies, such as psychotherapy, counselling, group therapy or CBT	NA	Depression	Mental health	Neale Lab	117763	25960	91803	T	0.401633	-6.1e-07	0.999716	0.00171242
ukb-d-KRA_PSY_ANXIETY	Binary	Anxiety disorders	NA	Summary Diagnoses	Mental health	Neale Lab	361194	1092	360102	T	0.399752	-0.000140587	0.286756	0.000131973
ukb-d-KRA_PSY_ANYMENTAL	Binary	Any mental disorder	NA	Summary Diagnoses	Mental health	Neale Lab	361194	4304	356890	T	0.399752	-4.76e-05	0.85513	0.00026074
ukb-b-4323	Binary	Attempted fluid intelligence (FI) test.	Online follow-up/Cognitive function online	Fluid intelligence / reasoning	Mental health	MRC-IEU	151059	2008	149051	T	0.400158	0.000609207	0.15	0.000426051
ukb-d-20552_2	Binary	Behavioural and miscellaneous addictions: A behaviour	NA	Addictions	Mental health	Neale Lab	116746	1216	115530	T	0.401568	-0.000212813	0.618641	0.000427526
ukb-d-20126_0	Binary	Bipolar and major depression status: No Bipolar or Depression	NA	Mental health	Mental health	Neale Lab	86895	62825	24070	T	0.400178	0.00052801	0.807479	0.00216681
ukb-d-20126_4	Binary	Bipolar and major depression status: Probable Recurrent major depression (moderate)	NA	Mental health	Mental health	Neale Lab	86895	10902	75993	T	0.400178	0.00104836	0.515028	0.0016103
ukb-d-20126_3	Binary	Bipolar and major depression status: Probable Recurrent major depression (severe)	NA	Mental health	Mental health	Neale Lab	86895	6304	80591	T	0.400178	-0.00235615	0.0639043	0.00127162
ukb-d-20126_5	Binary	Bipolar and major depression status: Single Probable major depression episode	NA	Mental health	Mental health	Neale Lab	86895	5800	81095	T	0.400178	0.000677856	0.579415	0.00122304
ukb-b-5855	Binary	Carer support indicators: No	Health-related outcomes/Hospital inpatient	Summary Psychiatric	Mental health	MRC-IEU	54277	52130	2147	T	0.39686	-0.000821344	0.49	0.00120344
ukb-b-67	Binary	Carer support indicators: Yes	Health-related outcomes/Hospital inpatient	Summary Psychiatric	Mental health	MRC-IEU	25191	8862	16329	T	0.396427	0.00317697	0.450001	0.00423525
ukb-d-20486	Binary	Contemplated self-harm in past year	NA	Self-harm behaviours	Mental health	Neale Lab	17244	3438	13806	T	0.401502	0.00403053	0.355925	0.00436591
ukb-d-F5_DEPRESSIO	Binary	Depression	NA	Summary Diagnoses	Mental health	Neale Lab	361194	1145	360049	T	0.399752	0.000102282	0.449092	0.000135128
ukb-d-20445	Binary	Depression possibly related to childbirth	NA	Depression	Mental health	Neale Lab	38007	4834	33173	T	0.4019	-0.00190792	0.439162	0.00246623
ukb-d-20447	Binary	Depression possibly related to stressful or traumatic event	NA	Depression	Mental health	Neale Lab	66334	48490	17844	T	0.401498	0.000177337	0.942347	0.00245209
ukb-d-41215_1	Binary	Detention categories: Formally detained under Part II, Mental Health Act 1983	NA	Summary Psychiatric	Mental health	Neale Lab	361194	2226	358968	T	0.399752	7.87e-05	0.675504	0.000187972
ukb-d-41215_0	Binary	Detention categories: Informal, not formally detained	NA	Summary Psychiatric	Mental health	Neale Lab	361194	28228	332966	T	0.399752	0.000787635	0.219698	0.000641745
ukb-d-20528	Binary	Diagnosed with life-threatening illness	NA	Traumatic events	Mental health	Neale Lab	117617	19291	98326	T	0.401626	-0.00153329	0.320795	0.00154436
ukb-a-525	Binary	Diagnoses - main ICD10: F31 Bipolar affective disorder	Health-related outcomes/Hospital inpatient	Summary Diagnoses	Mental health	Neale Lab	337199	303	336896	T	0.400525	-5.11e-05	0.492588	7.45e-05
ukb-a-526	Binary	Diagnoses - main ICD10: F43 Reaction to severe stress and adjustment disorders	Health-related outcomes/Hospital inpatient	Summary Diagnoses	Mental health	Neale Lab	337199	182	337017	T	0.400525	0.000185904	0.00128044	5.77e-05
ukb-d-20532	Binary	Did your sleep change?	NA	Depression	Mental health	Neale Lab	57086	45540	11546	T	0.400405	-0.00463811	0.0540705	0.00240776
ukb-d-20435	Binary	Difficulty concentrating during worst depression	NA	Depression	Mental health	Neale Lab	58750	46278	12472	T	0.401387	0.00135923	0.573805	0.00241658
ukb-d-20419	Binary	Difficulty concentrating during worst period of anxiety	NA	Anxiety	Mental health	Neale Lab	34879	26400	8479	T	0.403939	8.54e-05	0.979276	0.0032872
ukb-d-20541	Binary	Difficulty stopping worrying during worst period of anxiety	NA	Anxiety	Mental health	Neale Lab	35523	33466	2057	T	0.403598	-0.00110925	0.534744	0.00178685
ukb-d-20429	Binary	Easily tired during worst period of anxiety	NA	Anxiety	Mental health	Neale Lab	34121	24544	9577	T	0.402802	-0.00241965	0.487513	0.00348514
ukb-d-G6_EPIPAROX	Binary	Episodal and paroxysmal disorders	NA	Summary Diagnoses	Mental health	Neale Lab	361194	5418	355776	T	0.399752	0.000286129	0.327209	0.000292042
ukb-d-20431	Binary	Ever addicted to a behaviour or miscellanous	NA	Addictions	Mental health	Neale Lab	6934	1625	5309	T	0.404528	0.00262109	0.715122	0.00718102
ukb-d-20406	Binary	Ever addicted to alcohol	NA	Addictions	Mental health	Neale Lab	6514	2778	3736	T	0.404437	0.00245775	0.779859	0.00879289
ukb-d-20401	Binary	Ever addicted to any substance or behaviour	NA	Addictions	Mental health	Neale Lab	116746	7023	109723	T	0.401568	-0.00114947	0.250991	0.00100132
ukb-d-20483	Binary	Ever attempted suicide	NA	Self-harm behaviours	Mental health	Neale Lab	4933	2658	2275	T	0.404318	-0.0192949	0.058822	0.0102092
ukb-b-6848	Binary	Ever depressed for a whole week	Online follow-up	Mental health	Mental health	MRC-IEU	149899	80611	69288	T	0.399992	-0.000293471	0.87	0.00184357
ukb-d-20421	Binary	Ever felt worried, tense, or anxious for most of a month or longer	NA	Anxiety	Mental health	Neale Lab	110315	29351	80964	T	0.401963	-0.00144144	0.449076	0.00190425
ukb-d-20502	Binary	Ever had period extreme irritability	NA	Mania	Mental health	Neale Lab	114422	29747	84675	T	0.401636	0.00157294	0.394595	0.00184765
ukb-d-20501	Binary	Ever had period of mania / excitability	NA	Mania	Mental health	Neale Lab	115338	4816	110522	T	0.401568	0.000263485	0.755889	0.000847533
ukb-d-20446	Binary	Ever had prolonged feelings of sadness or depression	NA	Depression	Mental health	Neale Lab	117763	64374	53389	T	0.401633	-0.000347245	0.865378	0.00204824
ukb-d-20441	Binary	Ever had prolonged loss of interest in normal activities	NA	Depression	Mental health	Neale Lab	117727	46330	71397	T	0.401624	0.00159632	0.428753	0.00201726
ukb-d-20463	Binary	Ever heard an un-real voice	NA	Unusual and psychotic experiences	Mental health	Neale Lab	117503	2009	115494	T	0.4017	0.000359633	0.509726	0.000545506
ukb-b-8196	Binary	Ever highly irritable/argumentative for 2 days	Online follow-up	Mental health	Mental health	MRC-IEU	149501	27205	122296	T	0.40013	0.0013679	0.34	0.00144
ukb-b-15272	Binary	Ever manic/hyper for 2 days	Online follow-up	Mental health	Mental health	MRC-IEU	149144	8680	140464	T	0.400381	0.000828362	0.34	0.000875113
ukb-d-20471	Binary	Ever seen an un-real vision	NA	Unusual and psychotic experiences	Mental health	Neale Lab	116787	3768	113019	T	0.401646	-0.000325707	0.66239	0.000745981
ukb-d-20480	Binary	Ever self-harmed	NA	Self-harm behaviours	Mental health	Neale Lab	117733	5099	112634	T	0.40171	-0.000402849	0.635981	0.0008511
ukb-d-20499	Binary	Ever sought or received professional help for mental distress	NA	Mental distress	Mental health	Neale Lab	117677	46020	71657	T	0.401629	-0.000814061	0.685502	0.00201018
ukb-d-20500	Binary	Ever suffered mental distress preventing usual activities	NA	Mental distress	Mental health	Neale Lab	116527	38681	77846	T	0.40186	0.00114773	0.557369	0.00195606
ukb-d-20477	Binary	Ever talked to a health professional about unusual or psychotic experiences	NA	Unusual and psychotic experiences	Mental health	Neale Lab	5788	1225	4563	T	0.401348	0.00630144	0.416326	0.00775208
ukb-b-18674	Binary	Ever unenthusiastic/disinterested for a whole week	Online follow-up	Mental health	Mental health	MRC-IEU	146542	54234	92308	T	0.400185	0.00102945	0.57	0.00181127
ukb-d-20425	Binary	Ever worried more than most people would in similar situation	NA	Anxiety	Mental health	Neale Lab	98990	25623	73367	T	0.400813	-0.00346364	0.0811764	0.00198612
ukb-b-19809	Binary	Fed-up feelings	Online follow-up	Mental health	Mental health	MRC-IEU	453071	184258	268813	T	0.400737	-6.79e-05	0.95	0.00104709
ukb-d-20449	Binary	Feelings of tiredness during worst episode of depression	NA	Depression	Mental health	Neale Lab	59774	48952	10822	T	0.401228	-0.00386313	0.0853277	0.00224521
ukb-d-20450	Binary	Feelings of worthlessness during worst period of depression	NA	Depression	Mental health	Neale Lab	62128	31593	30535	T	0.401759	-0.00186922	0.511683	0.00284845
ukb-d-5699	Binary	FI10 : arithmetic sequence recognition	NA	Fluid intelligence / reasoning	Mental health	Neale Lab	20880	16721	4159	T	0.403592	-0.00124022	0.752639	0.00393516
ukb-d-5779	Binary	FI11 : antonym	NA	Fluid intelligence / reasoning	Mental health	Neale Lab	12493	8943	3550	T	0.399824	0.00457869	0.429556	0.00579597
ukb-d-4946	Binary	FI2 : identify largest number	NA	Fluid intelligence / reasoning	Mental health	Neale Lab	116869	115919	950	T	0.399687	-0.000487219	0.199486	0.000379743
ukb-d-4957	Binary	FI3 : word interpolation	NA	Fluid intelligence / reasoning	Mental health	Neale Lab	116815	98753	18062	T	0.399735	-0.00213999	0.16077	0.00152584
ukb-d-4968	Binary	FI4 : positional arithmetic	NA	Fluid intelligence / reasoning	Mental health	Neale Lab	115690	98344	17346	T	0.399745	0.000871993	0.56423	0.00151238
ukb-d-4979	Binary	FI5 : family relationship calculation	NA	Fluid intelligence / reasoning	Mental health	Neale Lab	113356	55922	57434	T	0.399824	-4.27e-05	0.984085	0.00214183
ukb-d-4990	Binary	FI6 : conditional arithmetic	NA	Fluid intelligence / reasoning	Mental health	Neale Lab	102181	69944	32237	T	0.399707	-0.00278086	0.182805	0.00208746
ukb-d-5001	Binary	FI7 : synonym	NA	Fluid intelligence / reasoning	Mental health	Neale Lab	84560	74026	10534	T	0.400538	0.000100587	0.951086	0.00163973
ukb-d-5012	Binary	FI8 : chained arithmetic	NA	Fluid intelligence / reasoning	Mental health	Neale Lab	75692	49086	26606	T	0.400591	-0.000340549	0.890749	0.00247929
ukb-d-5556	Binary	FI9 : concept interpolation	NA	Fluid intelligence / reasoning	Mental health	Neale Lab	35147	19701	15446	T	0.401627	-0.00695398	0.0670564	0.00379717
ukb-d-4294_0	Binary	Final attempt correct: no	NA	Prospective memory	Mental health	Neale Lab	119729	4581	115148	T	0.399519	-6.87e-05	0.931436	0.000798575
ukb-d-4294_1	Binary	Final attempt correct: yes	NA	Prospective memory	Mental health	Neale Lab	119729	115007	4722	T	0.399519	-4.23e-05	0.958398	0.000810126
ukb-d-20427	Binary	Frequent trouble falling or staying asleep during worst period of anxiety	NA	Anxiety	Mental health	Neale Lab	35584	29129	6455	T	0.403468	0.00231787	0.427066	0.00291838
ukb-b-10169	Binary	Guilty feelings	Online follow-up	Mental health	Mental health	MRC-IEU	450704	129383	321321	T	0.400581	-0.00179832	0.061	0.000960914
ukb-d-41218_1	Binary	History of psychiatric care on admission: One or more previous psychiatric episodes with this Health Care Provider	NA	Summary Psychiatric	Mental health	Neale Lab	1872	1254	618	T	0.388183	-0.00818971	0.704523	0.021588
ukb-b-18712	Binary	Illness, injury, bereavement, stress in last 2 years: Death of a close relative	Online follow-up	Mental health	Mental health	MRC-IEU	459742	97179	362563	T	0.400544	0.000825614	0.34	0.000869057
ukb-b-7356	Binary	Illness, injury, bereavement, stress in last 2 years: Death of a spouse or partner	Online follow-up	Mental health	Mental health	MRC-IEU	459742	7253	452489	T	0.400544	0.000145904	0.58	0.000265175
ukb-b-9667	Binary	Illness, injury, bereavement, stress in last 2 years: Financial difficulties	Online follow-up	Mental health	Mental health	MRC-IEU	459742	53524	406218	T	0.400544	0.00141966	0.0369999	0.000681297
ukb-b-14624	Binary	Illness, injury, bereavement, stress in last 2 years: Marital separation/divorce	Online follow-up	Mental health	Mental health	MRC-IEU	459742	14149	445593	T	0.400544	0.000442717	0.23	0.000367759
ukb-b-9049	Binary	Illness, injury, bereavement, stress in last 2 years: Serious illness, injury or assault of a close relative	Online follow-up	Mental health	Mental health	MRC-IEU	459742	53425	406317	T	0.400544	0.00120013	0.0779992	0.000680307
ukb-b-18162	Binary	Illness, injury, bereavement, stress in last 2 years: Serious illness, injury or assault to yourself	Online follow-up	Mental health	Mental health	MRC-IEU	459742	42866	416876	T	0.400544	0.0004236	0.49	0.000618638
ukb-b-13745	Binary	Irritability	Online follow-up	Mental health	Mental health	MRC-IEU	442169	125001	317168	T	0.40061	-0.000527226	0.59	0.000972055
ukb-d-20423	Binary	Keyed up or on edge during worst period of anxiety	NA	Anxiety	Mental health	Neale Lab	34806	27777	7029	T	0.402531	-0.00414957	0.18169	0.00310691
ukb-b-7587	Binary	Length of longest manic/irritable episode	Online follow-up	Mental health	Mental health	MRC-IEU	25247	5318	19929	T	0.397116	0.00283	0.450001	0.00371959
ukb-b-8476	Binary	Loneliness, isolation	Online follow-up	Mental health	Mental health	MRC-IEU	455364	82436	372928	T	0.400508	0.000145854	0.86	0.000819708
ukb-b-10002	Binary	Manic/hyper symptoms: All of the above	Online follow-up	Mental health	Mental health	MRC-IEU	31317	3177	28140	T	0.397707	0.00166192	0.5	0.0024612
ukb-b-11588	Binary	Manic/hyper symptoms: I needed less sleep than usual	Online follow-up	Mental health	Mental health	MRC-IEU	31317	4245	27072	T	0.397707	-0.000418167	0.88	0.00279382
ukb-b-11542	Binary	Manic/hyper symptoms: I was more active than usual	Online follow-up	Mental health	Mental health	MRC-IEU	31317	7877	23440	T	0.397707	-0.00138325	0.7	0.00354099
ukb-b-13187	Binary	Manic/hyper symptoms: I was more creative or had more ideas than usual	Online follow-up	Mental health	Mental health	MRC-IEU	31317	3745	27572	T	0.397707	0.00124929	0.64	0.00264017
ukb-b-8893	Binary	Manic/hyper symptoms: I was more talkative than usual	Online follow-up	Mental health	Mental health	MRC-IEU	31317	6523	24794	T	0.397707	0.0056059	0.0909997	0.00331284
ukb-d-20548_5	Binary	Manifestations of mania or irritability: I needed less sleep than usual	NA	Mania	Mental health	Neale Lab	114422	3777	110645	T	0.401636	0.00037262	0.624075	0.000760318
ukb-d-20548_7	Binary	Manifestations of mania or irritability: I was easily distracted	NA	Mania	Mental health	Neale Lab	114422	9162	105260	T	0.401636	-0.000729302	0.524278	0.00114532
ukb-d-20548_9	Binary	Manifestations of mania or irritability: I was more active than usual	NA	Mania	Mental health	Neale Lab	114422	5688	108734	T	0.401636	0.000410451	0.65741	0.000925492
ukb-d-20548_8	Binary	Manifestations of mania or irritability: I was more confident than usual	NA	Mania	Mental health	Neale Lab	114422	3285	111137	T	0.401636	0.000960024	0.176739	0.00071067
ukb-d-20548_6	Binary	Manifestations of mania or irritability: I was more creative or had more ideas than usual	NA	Mania	Mental health	Neale Lab	114422	3090	111332	T	0.401636	0.000955768	0.166298	0.00069048
ukb-d-20548_2	Binary	Manifestations of mania or irritability: I was more restless than usual	NA	Mania	Mental health	Neale Lab	114422	12876	101546	T	0.401636	0.00149351	0.264598	0.00133876
ukb-d-20548_1	Binary	Manifestations of mania or irritability: I was more talkative than usual	NA	Mania	Mental health	Neale Lab	114422	5465	108957	T	0.401636	-0.000233171	0.79726	0.000907647
ukb-d-20548_3	Binary	Manifestations of mania or irritability: My thoughts were racing	NA	Mania	Mental health	Neale Lab	114422	10580	103842	T	0.401636	-8.35e-05	0.94571	0.00122583
ukb-d-V_MENTAL_BEHAV	Binary	Mental and behavioural disorders	NA	Summary Diagnoses	Mental health	Neale Lab	361194	4302	356892	T	0.399752	-0.000109229	0.675206	0.000260682
ukb-d-20544_15	Binary	Mental health problems ever diagnosed by a professional: Anxiety, nerves or generalized anxiety disorder	NA	Mental distress	Mental health	Neale Lab	117751	16730	101021	T	0.401692	-0.000667958	0.647553	0.00146109
ukb-d-20544_5	Binary	Mental health problems ever diagnosed by a professional: Any other phobia (eg disabling fear of heights or spiders)	NA	Mental distress	Mental health	Neale Lab	117710	1591	116119	T	0.401692	-5.34e-05	0.912413	0.000485049
ukb-d-20544_11	Binary	Mental health problems ever diagnosed by a professional: Depression	NA	Mental distress	Mental health	Neale Lab	117782	25087	92695	T	0.401692	0.00107728	0.52703	0.00170308
ukb-d-20544_6	Binary	Mental health problems ever diagnosed by a professional: Panic attacks	NA	Mental distress	Mental health	Neale Lab	117722	6518	111204	T	0.401692	-0.00158986	0.0974316	0.000959223
ukb-d-20544_1	Binary	Mental health problems ever diagnosed by a professional: Social anxiety or social phobia	NA	Mental distress	Mental health	Neale Lab	117716	1474	116242	T	0.401692	-8.23e-06	0.985924	0.000466217
ukb-d-20553_4	Binary	Methods of self-harm used: Ingesting a medication in excess of the normal dose	NA	Self-harm behaviours	Mental health	Neale Lab	117733	2937	114796	T	0.40171	-0.00072353	0.268626	0.000654046
ukb-d-20553_5	Binary	Methods of self-harm used: Self-injury such as self-cutting, scratching or hitting, etc.	NA	Self-harm behaviours	Mental health	Neale Lab	117733	2538	115195	T	0.40171	-0.000276535	0.648856	0.000607299
ukb-b-18994	Binary	Miserableness	Online follow-up	Mental health	Mental health	MRC-IEU	454982	195435	259547	T	0.400534	-0.00065513	0.53	0.0010461
ukb-d-F5_MOOD	Binary	Mood [affective] disorders	NA	Summary Diagnoses	Mental health	Neale Lab	361194	1546	359648	T	0.399752	9.28e-06	0.952851	0.000156922
ukb-d-KRA_PSY_MOOD	Binary	Mood disorders	NA	Summary Diagnoses	Mental health	Neale Lab	361194	1546	359648	T	0.399752	9.28e-06	0.952851	0.000156922
ukb-b-14180	Binary	Mood swings	Online follow-up	Mental health	Mental health	MRC-IEU	451619	204412	247207	T	0.400515	-0.000731064	0.49	0.00106336
ukb-d-20422	Binary	More irritable than usual during worst period of anxiety	NA	Anxiety	Mental health	Neale Lab	33425	24014	9411	T	0.402139	-0.00343838	0.328943	0.00352199
ukb-d-20540	Binary	Multiple worries during worst period of anxiety	NA	Anxiety	Mental health	Neale Lab	35038	26430	8608	T	0.403519	-0.00485376	0.140434	0.00329245
ukb-b-20544	Binary	Nervous feelings	Online follow-up	Mental health	Mental health	MRC-IEU	450700	106635	344065	T	0.400559	-0.00156615	0.0840001	0.00090702
ukb-b-17243	Binary	Non-cancer illness code, self-reported: anxiety/panic attacks	Touchscreen/Health and medical history	Medical conditions	Mental health	MRC-IEU	462933	6410	456523	T	0.400551	-0.0004104	0.0980009	0.000247863
ukb-b-12064	Binary	Non-cancer illness code, self-reported: depression	Touchscreen/Health and medical history	Medical conditions	Mental health	MRC-IEU	462933	26595	436338	T	0.400551	0.000384622	0.44	0.000492928
ukb-b-6906	Binary	Non-cancer illness code, self-reported: mania/bipolar disorder/manic depression	Touchscreen/Health and medical history	Medical conditions	Mental health	MRC-IEU	462933	1307	461626	T	0.400551	7.95e-05	0.48	0.000112584
ukb-d-20543	Binary	Number of things worried about during worst period of anxiety	NA	Anxiety	Mental health	Neale Lab	35558	15643	19915	T	0.403327	-0.00322477	0.393243	0.00377713
ukb-d-20415	Binary	Ongoing addiction to alcohol	NA	Addictions	Mental health	Neale Lab	2739	1184	1555	T	0.40471	0.00195801	0.885616	0.0136098
ukb-d-20428	Binary	Professional informed about anxiety	NA	Anxiety	Mental health	Neale Lab	36366	22238	14128	T	0.403468	0.00174269	0.636228	0.00368447
ukb-d-20448	Binary	Professional informed about depression	NA	Depression	Mental health	Neale Lab	66302	42728	23574	T	0.401481	0.000810873	0.760692	0.00266233
ukb-d-20426	Binary	Restless during period of worst anxiety	NA	Anxiety	Mental health	Neale Lab	33864	20328	13536	T	0.403157	-0.0022152	0.563259	0.00383243
ukb-b-14147	Binary	Risk taking	Online follow-up	Mental health	Mental health	MRC-IEU	446279	117515	328764	T	0.400441	0.00201357	0.0309999	0.000933674
ukb-b-18336	Binary	Seen a psychiatrist for nerves, anxiety, tension or depression	Online follow-up	Mental health	Mental health	MRC-IEU	460702	53414	407288	T	0.40054	0.000178364	0.79	0.000679714
ukb-b-6991	Binary	Seen doctor (GP) for nerves, anxiety, tension or depression	Online follow-up	Mental health	Mental health	MRC-IEU	459560	158565	300995	T	0.400576	0.000446236	0.649999	0.000995624
ukb-b-9981	Binary	Sensitivity / hurt feelings	Online follow-up	Mental health	Mental health	MRC-IEU	449419	249799	199620	T	0.40055	-0.000871434	0.4	0.00104597
ukb-d-5674	Binary	Severity of manic/irritable episodes	NA	Mental health	Mental health	Neale Lab	20984	15216	5768	T	0.395778	0.00902087	0.0427268	0.00445147
ukb-d-20493	Binary	Severity of problems due to mania or irritability	NA	Mania	Mental health	Neale Lab	26655	7988	18667	T	0.397336	0.00291654	0.472179	0.00405668
ukb-d-G6_SLEEPAPNO	Binary	Sleep apnoea	NA	Summary Diagnoses	Mental health	Neale Lab	361194	2249	358945	T	0.399752	0.000206644	0.27394	0.000188882
ukb-d-SLEEP	Binary	Sleep disorders (combined)	NA	Summary Diagnoses	Mental health	Neale Lab	361194	2951	358243	T	0.399752	0.000196336	0.363549	0.00021608
ukb-d-20534	Binary	Sleeping too much	NA	Depression	Mental health	Neale Lab	45540	9354	36186	T	0.40157	-0.00285407	0.294117	0.00272037
ukb-d-20542	Binary	Stronger worrying (than other people) during period of worst anxiety	NA	Anxiety	Mental health	Neale Lab	25107	20719	4388	T	0.403174	-0.00843632	0.0138957	0.00342923
ukb-d-20549_4	Binary	Substances taken for anxiety: Drugs or alcohol (more than once)	NA	Anxiety	Mental health	Neale Lab	98990	5402	93588	T	0.400813	-0.00101792	0.32671	0.00103788
ukb-d-20549_3	Binary	Substances taken for anxiety: Medication prescribed to you (for at least two weeks)	NA	Anxiety	Mental health	Neale Lab	98990	12942	86048	T	0.400813	-0.00156854	0.308641	0.00154068
ukb-d-20549_1	Binary	Substances taken for anxiety: Unprescribed medication (more than once)	NA	Anxiety	Mental health	Neale Lab	98990	2564	96426	T	0.400813	-0.000911048	0.21025	0.000727159
ukb-d-20546_4	Binary	Substances taken for depression: Drugs or alcohol (more than once)	NA	Depression	Mental health	Neale Lab	117763	8627	109136	T	0.401633	0.00176364	0.105428	0.00108927
ukb-d-20546_3	Binary	Substances taken for depression: Medication prescribed to you (for at least two weeks)	NA	Depression	Mental health	Neale Lab	117763	28351	89412	T	0.401633	-0.00142515	0.422422	0.00177649
ukb-d-20546_1	Binary	Substances taken for depression: Unprescribed medication (more than once)	NA	Depression	Mental health	Neale Lab	117763	4111	113652	T	0.401633	7.91e-05	0.918125	0.000769146
ukb-b-19957	Binary	Suffer from 'nerves'	Online follow-up	Mental health	Mental health	MRC-IEU	445809	94665	351144	T	0.400579	-0.00151995	0.0850002	0.000883047
ukb-b-10093	Binary	Tense / 'highly strung'	Online follow-up	Mental health	Mental health	MRC-IEU	447961	78408	369553	T	0.400623	-0.00181849	0.0259998	0.000815647
ukb-d-20417	Binary	Tense, sore, or aching muscles during worst period of anxiety	NA	Anxiety	Mental health	Neale Lab	33301	12996	20305	T	0.40155	-0.00812906	0.0323884	0.0037992
ukb-d-20437	Binary	Thoughts of death during worst depression	NA	Depression	Mental health	Neale Lab	62648	32630	30018	T	0.401601	0.00271494	0.344075	0.00286945
ukb-b-15666	Binary	Treatment/medication code: amitriptyline	Verbal interview	Medication	Mental health	MRC-IEU	462933	8707	454226	T	0.400551	-6.11e-05	0.83	0.000287951
ukb-a-189	Binary	Treatment/medication code: cipralex 5mg tablet	Verbal interview	Medication	Mental health	Neale Lab	337159	297	336862	T	0.400525	-5.17e-05	0.483614	7.37e-05
ukb-b-13478	Binary	Treatment/medication code: citalopram	Verbal interview	Medication	Mental health	MRC-IEU	462933	7923	455010	T	0.400551	0.000244794	0.37	0.000274983
ukb-b-17032	Binary	Treatment/medication code: diazepam	Verbal interview	Medication	Mental health	MRC-IEU	462933	1270	461663	T	0.400551	-0.000185881	0.0940005	0.000110977
ukb-b-17633	Binary	Treatment/medication code: dosulepin	Verbal interview	Medication	Mental health	MRC-IEU	462933	1617	461316	T	0.400551	-0.0001359	0.28	0.000125143
ukb-a-147	Binary	Treatment/medication code: dothiepin	Verbal interview	Medication	Mental health	Neale Lab	337159	138	337021	T	0.400525	6.3838e-05	0.204172	5.03e-05
ukb-b-19832	Binary	Treatment/medication code: fluoxetine	Verbal interview	Medication	Mental health	MRC-IEU	462933	5387	457546	T	0.400551	7.04e-06	0.98	0.000227374
ukb-b-6834	Binary	Treatment/medication code: gabapentin	Verbal interview	Medication	Mental health	MRC-IEU	462933	2141	460792	T	0.400551	8.62e-05	0.55	0.000143966
ukb-b-6538	Binary	Treatment/medication code: mirtazapine	Verbal interview	Medication	Mental health	MRC-IEU	462933	1254	461679	T	0.400551	-0.000261756	0.0179999	0.000110279
ukb-b-10258	Binary	Treatment/medication code: paroxetine	Verbal interview	Medication	Mental health	MRC-IEU	462933	1554	461379	T	0.400551	0.000291736	0.017	0.000122714
ukb-b-1302	Binary	Treatment/medication code: sertraline	Verbal interview	Medication	Mental health	MRC-IEU	462933	1943	460990	T	0.400551	5.75e-05	0.68	0.000137162
ukb-b-18761	Binary	Treatment/medication code: sumatriptan	Verbal interview	Medication	Mental health	MRC-IEU	462933	1246	461687	T	0.400551	-5.69e-05	0.6	0.00010988
ukb-b-17314	Binary	Treatment/medication code: venlafaxine	Verbal interview	Medication	Mental health	MRC-IEU	462933	1884	461049	T	0.400551	9.54e-05	0.48	0.000135078
ukb-b-6105	Binary	Treatment/medication code: zopiclone	Verbal interview	Medication	Mental health	MRC-IEU	462933	1608	461325	T	0.400551	-0.000233398	0.0619998	0.000124825
ukb-d-20533	Binary	Trouble falling asleep	NA	Depression	Mental health	Neale Lab	45540	34491	11049	T	0.40157	0.00827867	0.00432972	0.00290151
ukb-d-20535	Binary	Waking too early	NA	Depression	Mental health	Neale Lab	45540	34528	11012	T	0.40157	-0.00400402	0.167703	0.00290221
ukb-d-20536_3	Binary	Weight change during worst episode of depression: Both gained and lost some weight during the episode	NA	Depression	Mental health	Neale Lab	56571	3569	53002	T	0.401425	0.00163689	0.26757	0.00147642
ukb-d-20536_1	Binary	Weight change during worst episode of depression: Gained weight	NA	Depression	Mental health	Neale Lab	56571	9708	46863	T	0.401425	0.00120954	0.59456	0.00227253
ukb-d-20536_2	Binary	Weight change during worst episode of depression: Lost weight	NA	Depression	Mental health	Neale Lab	56571	20313	36258	T	0.401425	-0.00438795	0.126684	0.00287295
ukb-d-20536_0	Binary	Weight change during worst episode of depression: Stayed about the same or was on a diet	NA	Depression	Mental health	Neale Lab	56571	22981	33590	T	0.401425	0.00154153	0.593013	0.00288417
ukb-d-5855_3	Binary	Which eye(s) affected by astigmatism: Both eyes	NA	Eyesight	Mental health	Neale Lab	9749	6704	3045	T	0.403272	-0.00207767	0.760065	0.00680301
ukb-d-20538	Binary	Worried most days during period of worst anxiety	NA	Anxiety	Mental health	Neale Lab	35226	31133	4093	T	0.403764	-0.00428651	0.0805787	0.0024531
ukb-b-6519	Binary	Worrier / anxious feelings	Online follow-up	Mental health	Mental health	MRC-IEU	450765	255812	194953	T	0.400561	-0.00289518	0.00569994	0.00104618
ukb-b-13653	Binary	Worry too long after embarrassment	Online follow-up	Mental health	Mental health	MRC-IEU	443918	212052	231866	T	0.400514	-0.00176715	0.0980009	0.00106809
ukb-d-M13_ARTHROSIS	Binary	#Arthrosis	NA	Summary Diagnoses	Musculoskeletal	Neale Lab	361194	24977	336217	T	0.399752	0.00151851	0.0118163	0.000603158
ukb-d-M13_OTHERJOINT	Binary	#Other joint disorders	NA	Summary Diagnoses	Musculoskeletal	Neale Lab	361194	27347	333847	T	0.399752	0.00081005	0.201996	0.000634891
ukb-d-M13_POLYARTHROPATHIES	Binary	#Polyarthropathies	NA	Summary Diagnoses	Musculoskeletal	Neale Lab	361194	3275	357919	T	0.399752	-0.000217418	0.339696	0.000227719
ukb-d-M13_SPONDYLOPATHY	Binary	#Spondylopathies	NA	Summary Diagnoses	Musculoskeletal	Neale Lab	361194	4393	356801	T	0.399752	-2.16e-05	0.934453	0.000263237
ukb-d-M13_ADHCAPSULITIS	Binary	Adhesive capsulitis of shoulder	NA	Summary Diagnoses	Musculoskeletal	Neale Lab	361194	1198	359996	T	0.399752	-0.000190308	0.168421	0.000138175
ukb-d-STILL_ADULT	Binary	Adult-onset Still disease	NA	Summary Diagnoses	Musculoskeletal	Neale Lab	361194	1486	359708	T	0.399752	-4.59e-05	0.76517	0.000153779
ukb-d-M13_CERVICALGIA	Binary	Cervicalgia	NA	Summary Diagnoses	Musculoskeletal	Neale Lab	361194	1049	360145	T	0.399752	-2.88e-05	0.82362	0.000129353
ukb-d-COX_ARTHROSIS	Binary	Coxarthrosis [arthrosis of hip](FG)	NA	Summary Diagnoses	Musculoskeletal	Neale Lab	361194	9410	351784	T	0.399752	0.000261684	0.491842	0.000380697
ukb-d-M06	Binary	Diagnoses - main ICD10: M06 Other rheumatoid arthritis	NA	Summary Diagnoses	Musculoskeletal	Neale Lab	361194	1401	359793	T	0.399752	-3.3e-05	0.829749	0.000153471
ukb-a-561	Binary	Diagnoses - main ICD10: M10 Gout	Health-related outcomes/Hospital inpatient	Summary Diagnoses	Musculoskeletal	Neale Lab	337199	181	337018	T	0.400525	-8.81e-06	0.878364	5.76e-05
ukb-d-M13	Binary	Diagnoses - main ICD10: M13 Other arthritis	NA	Summary Diagnoses	Musculoskeletal	Neale Lab	361194	1110	360084	T	0.399752	-1.09e-05	0.937721	0.000138984
ukb-d-M15	Binary	Diagnoses - main ICD10: M15 Polyarthrosis	NA	Summary Diagnoses	Musculoskeletal	Neale Lab	361194	1264	359930	T	0.399752	7.54e-05	0.612624	0.000148845
ukb-a-562	Binary	Diagnoses - main ICD10: M16 Coxarthrosis [arthrosis of hip]	Health-related outcomes/Hospital inpatient	Summary Diagnoses	Musculoskeletal	Neale Lab	337199	4934	332265	T	0.400525	0.00026067	0.382409	0.000298431
ukb-a-563	Binary	Diagnoses - main ICD10: M17 Gonarthrosis [arthrosis of knee]	Health-related outcomes/Hospital inpatient	Summary Diagnoses	Musculoskeletal	Neale Lab	337199	6560	330639	T	0.400525	0.00105246	0.00216656	0.000343222
ukb-d-M19	Binary	Diagnoses - main ICD10: M19 Other arthrosis	NA	Summary Diagnoses	Musculoskeletal	Neale Lab	361194	4165	357029	T	0.399752	-7.59e-05	0.772933	0.000262973
ukb-a-564	Binary	Diagnoses - main ICD10: M20 Acquired deformities of fingers and toes	Health-related outcomes/Hospital inpatient	Summary Diagnoses	Musculoskeletal	Neale Lab	337199	5148	332051	T	0.400525	0.000723534	0.0172282	0.000303774
ukb-a-565	Binary	Diagnoses - main ICD10: M21 Other acquired deformities of limbs	Health-related outcomes/Hospital inpatient	Summary Diagnoses	Musculoskeletal	Neale Lab	337199	379	336820	T	0.400525	4.97e-05	0.550388	8.33e-05
ukb-a-566	Binary	Diagnoses - main ICD10: M23 Internal derangement of knee	Health-related outcomes/Hospital inpatient	Summary Diagnoses	Musculoskeletal	Neale Lab	337199	7489	329710	T	0.400525	0.000443891	0.225116	0.000365933
ukb-a-567	Binary	Diagnoses - main ICD10: M24 Other specific joint derangements	Health-related outcomes/Hospital inpatient	Summary Diagnoses	Musculoskeletal	Neale Lab	337199	838	336361	T	0.400525	3.32e-05	0.788582	0.000123753
ukb-d-M25	Binary	Diagnoses - main ICD10: M25 Other joint disorders, not elsewhere classified	NA	Summary Diagnoses	Musculoskeletal	Neale Lab	361194	7218	353976	T	0.399752	-0.000193524	0.574866	0.000345024
ukb-d-M47	Binary	Diagnoses - main ICD10: M47 Spondylosis	NA	Summary Diagnoses	Musculoskeletal	Neale Lab	361194	2004	359190	T	0.399752	4.03e-05	0.829712	0.00018747
ukb-d-M48	Binary	Diagnoses - main ICD10: M48 Other spondylopathies	NA	Summary Diagnoses	Musculoskeletal	Neale Lab	361194	1890	359304	T	0.399752	-8.56e-05	0.634533	0.000180092
ukb-d-M51	Binary	Diagnoses - main ICD10: M51 Other intervertebral disk disorders	NA	Summary Diagnoses	Musculoskeletal	Neale Lab	361194	4690	356504	T	0.399752	9.12e-05	0.743764	0.000279045
ukb-a-569	Binary	Diagnoses - main ICD10: M54 Dorsalgia	Health-related outcomes/Hospital inpatient	Summary Diagnoses	Musculoskeletal	Neale Lab	337199	5660	331539	T	0.400525	-0.000156187	0.624696	0.000319267
ukb-d-M65	Binary	Diagnoses - main ICD10: M65 Synovitis and tenosynovitis	NA	Summary Diagnoses	Musculoskeletal	Neale Lab	361194	2812	358382	T	0.399752	0.0003964	0.0645446	0.000214455
ukb-a-570	Binary	Diagnoses - main ICD10: M67 Other disorders of synovium and tendon	Health-related outcomes/Hospital inpatient	Summary Diagnoses	Musculoskeletal	Neale Lab	337199	1787	335412	T	0.400525	-0.000338856	0.060381	0.000180433
ukb-d-M70	Binary	Diagnoses - main ICD10: M70 Soft tissue disorders related to use, overuse and pressure	NA	Summary Diagnoses	Musculoskeletal	Neale Lab	361194	1079	360115	T	0.399752	9.93e-06	0.94106	0.000134297
ukb-a-572	Binary	Diagnoses - main ICD10: M72 Fibroblastic disorders	Health-related outcomes/Hospital inpatient	Summary Diagnoses	Musculoskeletal	Neale Lab	337199	1862	335337	T	0.400525	-0.000382942	0.0374171	0.000184002
ukb-d-M75	Binary	Diagnoses - main ICD10: M75 Shoulder lesions	NA	Summary Diagnoses	Musculoskeletal	Neale Lab	361194	7040	354154	T	0.399752	0.000819423	0.0149841	0.000336826
ukb-d-M79	Binary	Diagnoses - main ICD10: M79 Other soft tissue disorders, not elsewhere classified	NA	Summary Diagnoses	Musculoskeletal	Neale Lab	361194	6946	354248	T	0.399752	0.000433105	0.198143	0.000336559
ukb-d-M84	Binary	Diagnoses - main ICD10: M84 Disorders of continuity of bone	NA	Summary Diagnoses	Musculoskeletal	Neale Lab	361194	1065	360129	T	0.399752	0.000164313	0.218292	0.00013347
ukb-d-XIII_MUSCULOSKELET	Binary	Diseases of the musculoskeletal system and connective tissue	NA	Summary Diagnoses	Musculoskeletal	Neale Lab	361194	77099	284095	T	0.399752	0.00168183	0.0854358	0.000977815
ukb-d-M13_SYNOTEND	Binary	Disorders of synovium and tendon	NA	Summary Diagnoses	Musculoskeletal	Neale Lab	361194	5894	355300	T	0.399752	8.47e-05	0.780915	0.000304441
ukb-d-M13_FIBROBLASTIC	Binary	Fibroblastic disorders	NA	Summary Diagnoses	Musculoskeletal	Neale Lab	361194	3190	358004	T	0.399752	-0.000293585	0.190311	0.000224168
ukb-d-FIBRO_COMORB	Binary	Fibromyalgia related co-morbidities	NA	Summary Diagnoses	Musculoskeletal	Neale Lab	361194	2305	358889	T	0.399752	-1.07e-05	0.955497	0.000191387
ukb-b-15251	Binary	Fracture resulting from simple fall	Touchscreen/Health and medical history	Medical conditions	Musculoskeletal	MRC-IEU	43883	26126	17757	T	0.40183	0.000953329	0.77	0.00324919
ukb-b-15582	Binary	Fractured bone site(s): Ankle	Touchscreen/Health and medical history	Medical conditions	Musculoskeletal	MRC-IEU	460340	6479	453861	T	0.400486	-0.00026826	0.28	0.000250556
ukb-b-19255	Binary	Fractured bone site(s): Arm	Touchscreen/Health and medical history	Medical conditions	Musculoskeletal	MRC-IEU	460340	4714	455626	T	0.400486	-0.00030715	0.15	0.000214199
ukb-b-3798	Binary	Fractured bone site(s): Leg	Touchscreen/Health and medical history	Medical conditions	Musculoskeletal	MRC-IEU	460340	2988	457352	T	0.400486	-7.31e-05	0.67	0.000170872
ukb-b-17738	Binary	Fractured bone site(s): Other bones	Touchscreen/Health and medical history	Medical conditions	Musculoskeletal	MRC-IEU	460340	24060	436280	T	0.400486	-4.45e-05	0.93	0.000473652
ukb-b-873	Binary	Fractured bone site(s): Spine	Touchscreen/Health and medical history	Medical conditions	Musculoskeletal	MRC-IEU	460340	1036	459304	T	0.400486	-0.000101342	0.31	0.000100831
ukb-b-9571	Binary	Fractured bone site(s): Wrist	Touchscreen/Health and medical history	Medical conditions	Musculoskeletal	MRC-IEU	460340	9113	451227	T	0.400486	-8.42e-05	0.780001	0.000296111
ukb-b-13346	Binary	Fractured/broken bones in last 5 years	Touchscreen/Health and medical history	Medical conditions	Musculoskeletal	MRC-IEU	460389	44502	415887	T	0.400483	-0.000586764	0.35	0.000628452
ukb-d-M13_GANGLION	Binary	Ganglion	NA	Summary Diagnoses	Musculoskeletal	Neale Lab	361194	2239	358955	T	0.399752	-0.000446752	0.0178694	0.000188637
ukb-d-KNEE_ARTHROSIS	Binary	Gonarthrosis [arthrosis of knee](FG)	NA	Summary Diagnoses	Musculoskeletal	Neale Lab	361194	11900	349294	T	0.399752	0.00142265	0.000857492	0.000426764
ukb-d-M13_HALLUXRIGIDUS	Binary	Hallux rigidus	NA	Summary Diagnoses	Musculoskeletal	Neale Lab	361194	1130	360064	T	0.399752	3.22e-05	0.810256	0.000134181
ukb-d-M13_HALLUXVALGUS	Binary	Hallux valgus (acquired)	NA	Summary Diagnoses	Musculoskeletal	Neale Lab	361194	5370	355824	T	0.399752	0.000434242	0.133374	0.000289315
ukb-d-M13_IMPINGEMENT	Binary	Impingement syndrome of shoulder	NA	Summary Diagnoses	Musculoskeletal	Neale Lab	361194	3420	357774	T	0.399752	0.000590779	0.0111463	0.000232765
ukb-d-M13_MENISCUSDERANGEMENTS	Binary	Meniscus derangement	NA	Summary Diagnoses	Musculoskeletal	Neale Lab	361194	10831	350363	T	0.399752	0.000380802	0.352394	0.000409484
ukb-b-18194	Binary	Non-cancer illness code, self-reported: ankylosing spondylitis	Touchscreen/Health and medical history	Medical conditions	Musculoskeletal	MRC-IEU	462933	1296	461637	T	0.400551	-4.89e-05	0.66	0.000112094
ukb-b-8229	Binary	Non-cancer illness code, self-reported: arthritis (nos)	Touchscreen/Health and medical history	Medical conditions	Musculoskeletal	MRC-IEU	462933	3542	459391	T	0.400551	9.38e-05	0.61	0.000184878
ukb-b-11241	Binary	Non-cancer illness code, self-reported: back pain	Touchscreen/Health and medical history	Medical conditions	Musculoskeletal	MRC-IEU	462933	2495	460438	T	0.400551	9.11e-05	0.56	0.000155351
ukb-b-9306	Binary	Non-cancer illness code, self-reported: back problem	Touchscreen/Health and medical history	Medical conditions	Musculoskeletal	MRC-IEU	462933	8246	454687	T	0.400551	0.000253709	0.37	0.000280679
ukb-b-14356	Binary	Non-cancer illness code, self-reported: bone disorder	Touchscreen/Health and medical history	Medical conditions	Musculoskeletal	MRC-IEU	462933	1049	461884	T	0.400551	0.000117468	0.24	0.000100878
ukb-b-2349	Binary	Non-cancer illness code, self-reported: cervical spondylosis	Touchscreen/Health and medical history	Medical conditions	Musculoskeletal	MRC-IEU	462933	3292	459641	T	0.400551	0.000208656	0.24	0.000178295
ukb-b-13979	Binary	Non-cancer illness code, self-reported: fracture lower leg / ankle	Touchscreen/Health and medical history	Medical conditions	Musculoskeletal	MRC-IEU	462933	1878	461055	T	0.400551	8.44e-05	0.53	0.000134851
ukb-b-7831	Binary	Non-cancer illness code, self-reported: fracture wrist / colles fracture	Touchscreen/Health and medical history	Medical conditions	Musculoskeletal	MRC-IEU	462933	1060	461873	T	0.400551	3.01e-05	0.77	0.000101413
ukb-b-13251	Binary	Non-cancer illness code, self-reported: gout	Touchscreen/Health and medical history	Medical conditions	Musculoskeletal	MRC-IEU	462933	6543	456390	T	0.400551	0.000165951	0.5	0.000248873
ukb-b-8201	Binary	Non-cancer illness code, self-reported: joint disorder	Touchscreen/Health and medical history	Medical conditions	Musculoskeletal	MRC-IEU	462933	2210	460723	T	0.400551	-0.00018191	0.21	0.000146255
ukb-b-7603	Binary	Non-cancer illness code, self-reported: muscle or soft tissue injuries	Touchscreen/Health and medical history	Medical conditions	Musculoskeletal	MRC-IEU	462933	3347	459586	T	0.400551	0.000168607	0.35	0.000179706
ukb-b-18235	Binary	Non-cancer illness code, self-reported: muscle/soft tissue problem	Touchscreen/Health and medical history	Medical conditions	Musculoskeletal	MRC-IEU	462933	3633	459300	T	0.400551	0.000262689	0.16	0.000187235
ukb-b-14486	Binary	Non-cancer illness code, self-reported: osteoarthritis	Touchscreen/Health and medical history	Medical conditions	Musculoskeletal	MRC-IEU	462933	38472	424461	T	0.400551	-0.000491474	0.4	0.000584086
ukb-b-19381	Binary	Non-cancer illness code, self-reported: osteopenia	Touchscreen/Health and medical history	Medical conditions	Musculoskeletal	MRC-IEU	462933	1145	461788	T	0.400551	-4.99e-05	0.64	0.000105327
ukb-b-12141	Binary	Non-cancer illness code, self-reported: osteoporosis	Touchscreen/Health and medical history	Medical conditions	Musculoskeletal	MRC-IEU	462933	7547	455386	T	0.400551	-0.000647577	0.016	0.000267622
ukb-b-5316	Binary	Non-cancer illness code, self-reported: other joint disorder	Touchscreen/Health and medical history	Medical conditions	Musculoskeletal	MRC-IEU	462933	2881	460052	T	0.400551	0.000240137	0.15	0.000166875
ukb-b-9125	Binary	Non-cancer illness code, self-reported: rheumatoid arthritis	Touchscreen/Health and medical history	Medical conditions	Musculoskeletal	MRC-IEU	462933	5201	457732	T	0.400551	0.000381343	0.0879995	0.000223519
ukb-b-8194	Binary	Non-cancer illness code, self-reported: sciatica	Touchscreen/Health and medical history	Medical conditions	Musculoskeletal	MRC-IEU	462933	4394	458539	T	0.400551	0.000402098	0.051	0.000205734
ukb-b-5389	Binary	Non-cancer illness code, self-reported: spine arthritis/spondylitis	Touchscreen/Health and medical history	Medical conditions	Musculoskeletal	MRC-IEU	462933	4033	458900	T	0.400551	-4.3e-05	0.83	0.000197182
ukb-d-M13_ARTHRITISNAS	Binary	Ohter specific/unspecified arthritis	NA	Summary Diagnoses	Musculoskeletal	Neale Lab	361194	1082	360112	T	0.399752	4.57e-05	0.727942	0.000131343
ukb-b-4274	Binary	Operation code: ankle surgery	Verbal interview	Operations	Musculoskeletal	MRC-IEU	462933	1221	461712	T	0.400551	-1.58e-05	0.88	0.000108811
ukb-b-3005	Binary	Operation code: arthroscopy nos	Verbal interview	Operations	Musculoskeletal	MRC-IEU	462933	10097	452836	T	0.400551	0.000259655	0.4	0.000309671
ukb-b-12974	Binary	Operation code: bone surgery/joint surgery	Verbal interview	Operations	Musculoskeletal	MRC-IEU	462933	3808	459125	T	0.400551	0.000140615	0.46	0.000191647
ukb-b-9190	Binary	Operation code: bunion/hallus valgus surgery	Verbal interview	Operations	Musculoskeletal	MRC-IEU	462933	6130	456803	T	0.400551	0.000136961	0.57	0.000241628
ukb-b-17788	Binary	Operation code: carpal tunnel surgery	Verbal interview	Operations	Musculoskeletal	MRC-IEU	462933	4858	458075	T	0.400551	0.000500453	0.021	0.000216098
ukb-b-19929	Binary	Operation code: cruciate ligament surgery	Verbal interview	Operations	Musculoskeletal	MRC-IEU	462933	2308	460625	T	0.400551	0.000101084	0.5	0.000149366
ukb-b-3498	Binary	Operation code: discectomy	Verbal interview	Operations	Musculoskeletal	MRC-IEU	462933	1667	461266	T	0.400551	0.000171685	0.18	0.000127094
ukb-b-10324	Binary	Operation code: elbow surgery	Verbal interview	Operations	Musculoskeletal	MRC-IEU	462933	2782	460151	T	0.400551	0.000237532	0.15	0.000163961
ukb-b-301	Binary	Operation code: foot surgery	Verbal interview	Operations	Musculoskeletal	MRC-IEU	462933	9044	453889	T	0.400551	2.68e-06	0.99	0.000293667
ukb-b-1917	Binary	Operation code: hand/finger surgery	Verbal interview	Operations	Musculoskeletal	MRC-IEU	462933	2033	460900	T	0.400551	-6.76e-05	0.630001	0.000140274
ukb-b-16340	Binary	Operation code: hip replacement/revision	Verbal interview	Operations	Musculoskeletal	MRC-IEU	462933	7322	455611	T	0.400551	6.22e-05	0.81	0.000264787
ukb-b-9882	Binary	Operation code: hip surgery (not replacement)	Verbal interview	Operations	Musculoskeletal	MRC-IEU	462933	1826	461107	T	0.400551	0.000122661	0.36	0.000132988
ukb-b-11120	Binary	Operation code: knee replacement/revision	Verbal interview	Operations	Musculoskeletal	MRC-IEU	462933	5657	457276	T	0.400551	0.000361633	0.12	0.000233105
ukb-b-1508	Binary	Operation code: knee surgery (not replacement)	Verbal interview	Operations	Musculoskeletal	MRC-IEU	462933	15254	447679	T	0.400551	0.000410962	0.28	0.0003775
ukb-b-2533	Binary	Operation code: lower limb surgery	Verbal interview	Operations	Musculoskeletal	MRC-IEU	462933	2189	460744	T	0.400551	0.000134267	0.36	0.000145535
ukb-b-1021	Binary	Operation code: muscle/soft tissue surgery	Verbal interview	Operations	Musculoskeletal	MRC-IEU	462933	13359	449574	T	0.400551	-9.3e-05	0.79	0.000354869
ukb-b-847	Binary	Operation code: reduction or fixation of bone fracture	Verbal interview	Operations	Musculoskeletal	MRC-IEU	462933	21214	441719	T	0.400551	0.000604047	0.17	0.000442715
ukb-b-5935	Binary	Operation code: shoulder surgery	Verbal interview	Operations	Musculoskeletal	MRC-IEU	462933	6927	456006	T	0.400551	0.00020933	0.42	0.000257561
ukb-b-2528	Binary	Operation code: spinal laminectomy	Verbal interview	Operations	Musculoskeletal	MRC-IEU	462933	3951	458982	T	0.400551	5.91e-05	0.760001	0.000195198
ukb-b-3422	Binary	Operation code: spine or back surgery	Verbal interview	Operations	Musculoskeletal	MRC-IEU	462933	5683	457250	T	0.400551	-0.000206604	0.38	0.000233634
ukb-b-290	Binary	Operation code: upper limb surgery	Verbal interview	Operations	Musculoskeletal	MRC-IEU	462933	2605	460328	T	0.400551	0.000135792	0.39	0.000158688
ukb-b-11417	Binary	Operative procedures - main OPCS: V54.4 Injection around spinal facet of spine	Health-related outcomes/Hospital inpatient	Summary Operations	Musculoskeletal	MRC-IEU	463010	3530	459480	T	0.400545	0.000108114	0.56	0.000184531
ukb-b-6551	Binary	Operative procedures - main OPCS: W15.1 Osteotomy of neck of first metatarsal bone	Health-related outcomes/Hospital inpatient	Summary Operations	Musculoskeletal	MRC-IEU	463010	1148	461862	T	0.400545	9.19e-05	0.38	0.000105435
ukb-b-8539	Binary	Operative procedures - main OPCS: W15.3 Osteotomy of first metatarsal bone NEC	Health-related outcomes/Hospital inpatient	Summary Operations	Musculoskeletal	MRC-IEU	463010	1137	461873	T	0.400545	0.000205962	0.05	0.000104928
ukb-b-8379	Binary	Operative procedures - main OPCS: W20.1 Primary open reduction of fracture of long bone and extramedullary fixation using plate NEC	Health-related outcomes/Hospital inpatient	Summary Operations	Musculoskeletal	MRC-IEU	463010	2714	460296	T	0.400545	-4.18e-05	0.8	0.000161933
ukb-b-13151	Binary	Operative procedures - main OPCS: W20.5 Primary open reduction of fracture of ankle and extramedullary fixation NEC	Health-related outcomes/Hospital inpatient	Summary Operations	Musculoskeletal	MRC-IEU	463010	1307	461703	T	0.400545	-0.000116088	0.3	0.000112559
ukb-b-1935	Binary	Operative procedures - main OPCS: W26.2 Manipulation of fracture of bone NEC	Health-related outcomes/Hospital inpatient	Summary Operations	Musculoskeletal	MRC-IEU	463010	1073	461937	T	0.400545	-7.42e-06	0.94	0.000102006
ukb-b-14157	Binary	Operative procedures - main OPCS: W28.3 Removal of internal fixation from bone NEC	Health-related outcomes/Hospital inpatient	Summary Operations	Musculoskeletal	MRC-IEU	463010	3589	459421	T	0.400545	0.000162872	0.38	0.000186085
ukb-b-5602	Binary	Operative procedures - main OPCS: W36.5 Diagnostic extraction of bone marrow NEC	Health-related outcomes/Hospital inpatient	Summary Operations	Musculoskeletal	MRC-IEU	463010	2424	460586	T	0.400545	7.88e-05	0.61	0.000153103
ukb-b-898	Binary	Operative procedures - main OPCS: W37.1 Primary total prosthetic replacement of hip joint using cement	Health-related outcomes/Hospital inpatient	Summary Operations	Musculoskeletal	MRC-IEU	463010	3555	459455	T	0.400545	1.83e-05	0.92	0.00018519
ukb-b-8136	Binary	Operative procedures - main OPCS: W38.1 Primary total prosthetic replacement of hip joint not using cement	Health-related outcomes/Hospital inpatient	Summary Operations	Musculoskeletal	MRC-IEU	463010	2630	460380	T	0.400545	0.000159152	0.32	0.000159452
ukb-b-16240	Binary	Operative procedures - main OPCS: W40.1 Primary total prosthetic replacement of knee joint using cement	Health-related outcomes/Hospital inpatient	Summary Operations	Musculoskeletal	MRC-IEU	463010	5194	457816	T	0.400545	0.000451741	0.0430002	0.000223451
ukb-b-6725	Binary	Operative procedures - main OPCS: W58.1 Primary resurfacing arthroplasty of joint	Health-related outcomes/Hospital inpatient	Summary Operations	Musculoskeletal	MRC-IEU	463010	1346	461664	T	0.400545	-0.000123579	0.28	0.000114212
ukb-b-4013	Binary	Operative procedures - main OPCS: W79.1 Soft tissue correction of hallux valgus	Health-related outcomes/Hospital inpatient	Summary Operations	Musculoskeletal	MRC-IEU	463010	1413	461597	T	0.400545	0.000204342	0.0810009	0.000116938
ukb-b-7881	Binary	Operative procedures - main OPCS: W82.2 Endoscopic resection of semilunar cartilage NEC	Health-related outcomes/Hospital inpatient	Summary Operations	Musculoskeletal	MRC-IEU	463010	9746	453264	T	0.400545	0.000346593	0.25	0.00030434
ukb-b-8566	Binary	Operative procedures - main OPCS: W84.8 Other specified therapeutic endoscopic operations on other joint structure	Health-related outcomes/Hospital inpatient	Summary Operations	Musculoskeletal	MRC-IEU	463010	1952	461058	T	0.400545	7.96e-06	0.95	0.000137473
ukb-b-4944	Binary	Operative procedures - main OPCS: W85.2 Endoscopic irrigation of knee joint	Health-related outcomes/Hospital inpatient	Summary Operations	Musculoskeletal	MRC-IEU	463010	1976	461034	T	0.400545	0.000260223	0.0599998	0.000138303
ukb-b-15942	Binary	Operative procedures - main OPCS: W87.9 Unspecified diagnostic endoscopic examination of knee joint	Health-related outcomes/Hospital inpatient	Summary Operations	Musculoskeletal	MRC-IEU	463010	2868	460142	T	0.400545	0.000317033	0.0569994	0.000166462
ukb-b-9333	Binary	Operative procedures - main OPCS: W90.1 Aspiration of joint	Health-related outcomes/Hospital inpatient	Summary Operations	Musculoskeletal	MRC-IEU	463010	1188	461822	T	0.400545	0.000163928	0.13	0.000107336
ukb-b-16039	Binary	Operative procedures - main OPCS: W90.3 Injection of therapeutic substance into joint	Health-related outcomes/Hospital inpatient	Summary Operations	Musculoskeletal	MRC-IEU	463010	5045	457965	T	0.400545	-0.000324651	0.14	0.000220216
ukb-b-4663	Binary	Operative procedures - main OPCS: W91.9 Unspecified other manipulation of joint	Health-related outcomes/Hospital inpatient	Summary Operations	Musculoskeletal	MRC-IEU	463010	1045	461965	T	0.400545	-3.9e-05	0.7	0.000100682
ukb-b-17527	Binary	Operative procedures - secondary OPCS: V55.1 One level of spine	Health-related outcomes/Hospital inpatient	Summary Operations	Musculoskeletal	MRC-IEU	463010	2685	460325	T	0.400545	-1.4e-05	0.93	0.000161149
ukb-b-7946	Binary	Operative procedures - secondary OPCS: V55.2 Two levels of spine	Health-related outcomes/Hospital inpatient	Summary Operations	Musculoskeletal	MRC-IEU	463010	1665	461345	T	0.400545	2.91e-05	0.82	0.000127009
ukb-b-13425	Binary	Operative procedures - secondary OPCS: V55.3 Greater than two levels of spine	Health-related outcomes/Hospital inpatient	Summary Operations	Musculoskeletal	MRC-IEU	463010	1106	461904	T	0.400545	-8.81e-05	0.4	0.000103566
ukb-b-10298	Binary	Operative procedures - secondary OPCS: W28.1 Application of internal fixation to bone NEC	Health-related outcomes/Hospital inpatient	Summary Operations	Musculoskeletal	MRC-IEU	463010	1383	461627	T	0.400545	0.000106325	0.36	0.000115763
ukb-b-19546	Binary	Operative procedures - secondary OPCS: W85.2 Endoscopic irrigation of knee joint	Health-related outcomes/Hospital inpatient	Summary Operations	Musculoskeletal	MRC-IEU	463010	1307	461703	T	0.400545	9.05e-05	0.42	0.000112559
ukb-b-20239	Binary	Operative procedures - secondary OPCS: W90.3 Injection of therapeutic substance into joint	Health-related outcomes/Hospital inpatient	Summary Operations	Musculoskeletal	MRC-IEU	463010	2027	460983	T	0.400545	0.000102677	0.46	0.000140073
ukb-d-L12_SKINSUBCUTISNAS	Binary	Other and unspecified disorders of skin and subcutaneous tissue	NA	Summary Diagnoses	Musculoskeletal	Neale Lab	361194	3801	357393	T	0.399752	-0.000178306	0.46712	0.000245205
ukb-d-RHEU_ARTHRITIS_OTH	Binary	Other arthritis (FG)	NA	Summary Diagnoses	Musculoskeletal	Neale Lab	361194	1212	359982	T	0.399752	-1.09e-05	0.937721	0.000138984
ukb-d-M13_ARTHROSIS_OTH	Binary	Other arthrosis	NA	Summary Diagnoses	Musculoskeletal	Neale Lab	361194	5168	356026	T	0.399752	-9.98e-05	0.72621	0.000285075
ukb-d-M13_ENTESOPATHYOTH	Binary	Other enthesopathies	NA	Summary Diagnoses	Musculoskeletal	Neale Lab	361194	1024	360170	T	0.399752	5.69e-05	0.656413	0.000127798
ukb-d-M13_SOFTTISSUEOTH	Binary	Other soft tissue disorders, not elsewhere classified	NA	Summary Diagnoses	Musculoskeletal	Neale Lab	361194	7233	353961	T	0.399752	0.000433105	0.198143	0.000336559
ukb-d-M13_JOINTOTH	Binary	Other specific joint derangements/joint disorders	NA	Summary Diagnoses	Musculoskeletal	Neale Lab	361194	7943	353251	T	0.399752	-0.000188158	0.593418	0.00035243
ukb-d-M13_SOFTTISSUENAS	Binary	Other specified/unspecified soft tissue disorders	NA	Summary Diagnoses	Musculoskeletal	Neale Lab	361194	2930	358264	T	0.399752	0.000289948	0.178555	0.00021554
ukb-d-M13_DORSALGIANAS	Binary	Other/unspecified dorsalgia	NA	Summary Diagnoses	Musculoskeletal	Neale Lab	361194	2118	359076	T	0.399752	-0.000238588	0.193596	0.000183526
ukb-d-RHEUMA_NOS	Binary	Other/unspecified rheumatoid arthritis	NA	Summary Diagnoses	Musculoskeletal	Neale Lab	361194	1281	359913	T	0.399752	7.95e-05	0.57799	0.000142825
ukb-d-M13_RHEUMA	Binary	Rheumatoid arthritis	NA	Summary Diagnoses	Musculoskeletal	Neale Lab	361194	1605	359589	T	0.399752	2.87e-06	0.985667	0.000159787
ukb-d-M13_ROTATORCUFF	Binary	Rotator cuff syndrome	NA	Summary Diagnoses	Musculoskeletal	Neale Lab	361194	2285	358909	T	0.399752	0.000292746	0.12432	0.000190479
ukb-d-M13_SHOULDER	Binary	Shoulder lesions	NA	Summary Diagnoses	Musculoskeletal	Neale Lab	361194	7243	353951	T	0.399752	0.000820386	0.0148594	0.000336803
ukb-d-M13_SCIATICA	Binary	Siatica+with lumbago	NA	Summary Diagnoses	Musculoskeletal	Neale Lab	361194	1153	360041	T	0.399752	-8.62e-05	0.525077	0.000135596
ukb-d-M13_SOFTOVERUSE	Binary	Soft tissue disorders related to use, overuse and pressure	NA	Summary Diagnoses	Musculoskeletal	Neale Lab	361194	1132	360062	T	0.399752	1.49e-05	0.911923	0.000134356
ukb-d-M13_SPINSTENOSIS	Binary	Spinal stenosis	NA	Summary Diagnoses	Musculoskeletal	Neale Lab	361194	1910	359284	T	0.399752	2.09e-05	0.90467	0.000174217
ukb-d-5540_0	Binary	Surgery/amputation of toe or leg: No	NA	Claudication and peripheral artery disease	Musculoskeletal	Neale Lab	25891	25604	287	T	0.397957	0.000423846	0.653335	0.000943685
ukb-b-2415	Binary	Treatment/medication code: adcal 600mg chewable tablet	Verbal interview	Medication	Musculoskeletal	MRC-IEU	462933	1358	461575	T	0.400551	-3.93e-05	0.73	0.000114681
ukb-b-7966	Binary	Treatment/medication code: adcal-d3 1.5g/10micrograms chewable tablet	Verbal interview	Medication	Musculoskeletal	MRC-IEU	462933	3121	459812	T	0.400551	5.46e-05	0.75	0.000173376
ukb-b-16508	Binary	Treatment/medication code: alendronate sodium	Verbal interview	Medication	Musculoskeletal	MRC-IEU	462933	5360	457573	T	0.400551	-0.000379982	0.0929994	0.000226509
ukb-b-15895	Binary	Treatment/medication code: allopurinol	Verbal interview	Medication	Musculoskeletal	MRC-IEU	462933	5243	457690	T	0.400551	0.000101194	0.649999	0.000223395
ukb-b-14037	Binary	Treatment/medication code: glucosamine product	Verbal interview	Medication	Musculoskeletal	MRC-IEU	462933	30643	432290	T	0.400551	0.000388072	0.46	0.000526659
ukb-b-12089	Binary	Treatment/medication code: mebeverine	Verbal interview	Medication	Musculoskeletal	MRC-IEU	462933	2271	460662	T	0.400551	0.000219771	0.14	0.000148182
ukb-d-M13_TRIGGERFINGER	Binary	Trigger finger	NA	Summary Diagnoses	Musculoskeletal	Neale Lab	361194	1999	359195	T	0.399752	0.000424322	0.0172978	0.000178262
ukb-b-8837	Binary	Cancer code, self-reported: basal cell carcinoma	Touchscreen/Health and medical history	Medical conditions	Neoplasms	MRC-IEU	462933	4290	458643	T	0.400551	-0.000146732	0.47	0.000203299
ukb-b-8193	Binary	Cancer code, self-reported: bladder cancer	NA	Medical conditions	Neoplasms	MRC-IEU	462933	1101	461832	T	0.400551	-0.000171938	0.0959997	0.000103313
ukb-b-16890	Binary	Cancer code, self-reported: breast cancer	Touchscreen/Health and medical history	Medical conditions	Neoplasms	MRC-IEU	462933	10303	452630	T	0.400551	-0.000305575	0.32	0.000310047
ukb-b-8777	Binary	Cancer code, self-reported: cervical cancer	Touchscreen/Health and medical history	Medical conditions	Neoplasms	MRC-IEU	462933	1889	461044	T	0.400551	-0.000113044	0.4	0.000135027
ukb-b-17507	Binary	Cancer code, self-reported: cin/pre-cancer cells cervix	Touchscreen/Health and medical history	Medical conditions	Neoplasms	MRC-IEU	462933	1604	461329	T	0.400551	-8.55e-05	0.49	0.000124495
ukb-b-20145	Binary	Cancer code, self-reported: colon cancer/sigmoid cancer	NA	Medical conditions	Neoplasms	MRC-IEU	462933	1494	461439	T	0.400551	0.000165768	0.17	0.000120336
ukb-b-12915	Binary	Cancer code, self-reported: malignant melanoma	NA	Medical conditions	Neoplasms	MRC-IEU	462933	3598	459335	T	0.400551	-1.22e-05	0.95	0.000186342
ukb-b-13348	Binary	Cancer code, self-reported: prostate cancer	Touchscreen/Health and medical history	Medical conditions	Neoplasms	MRC-IEU	462933	3269	459664	T	0.400551	-0.000203091	0.25	0.000176944
ukb-b-12339	Binary	Cancer code, self-reported: skin cancer	Touchscreen/Health and medical history	Medical conditions	Neoplasms	MRC-IEU	462933	1436	461497	T	0.400551	-0.000113554	0.34	0.00011799
ukb-b-13545	Binary	Cancer code, self-reported: uterine/endometrial cancer	Touchscreen/Health and medical history	Medical conditions	Neoplasms	MRC-IEU	462933	1151	461782	T	0.400551	-8.7e-05	0.41	0.000105557
ukb-b-16855	Binary	Cancer diagnosed by doctor	Touchscreen/Health and medical history	Medical conditions	Neoplasms	MRC-IEU	461311	36167	425144	T	0.400502	-0.000384221	0.5	0.000570518
ukb-d-C_DIGESTIVE_ORGANS	Binary	Cancer of digestive organs	NA	Summary Diagnoses	Neoplasms	Neale Lab	361194	5690	355504	T	0.399752	0.000138684	0.641896	0.000298215
ukb-d-C_FEMALE_GENITAL	Binary	Cancer of female genital	NA	Summary Diagnoses	Neoplasms	Neale Lab	361194	2603	358591	T	0.399752	-0.000310588	0.125106	0.00020251
ukb-d-C_MALE_GENITAL	Binary	Cancer of male genital	NA	Summary Diagnoses	Neoplasms	Neale Lab	361194	6795	354399	T	0.399752	-0.000413805	0.195369	0.000319575
ukb-d-C_PRIMARY_LYMPHOID_HEMATOPOIETIC	Binary	Cancer of primary lymphoid hematopoietic	NA	Summary Diagnoses	Neoplasms	Neale Lab	361194	3030	358164	T	0.399752	-6.92e-05	0.751957	0.000219012
ukb-d-C_RESPIRATORY_INTRATHORACIC	Binary	Cancer of respiratory intrathoracic	NA	Summary Diagnoses	Neoplasms	Neale Lab	361194	1944	359250	T	0.399752	8.25e-06	0.962553	0.000175614
ukb-d-C_SKIN	Binary	Cancer of skin	NA	Summary Diagnoses	Neoplasms	Neale Lab	361194	16531	344663	T	0.399752	-0.000290252	0.560756	0.000498956
ukb-d-C_URINARY_TRACT	Binary	Cancer of urinary tract	NA	Summary Diagnoses	Neoplasms	Neale Lab	361194	1841	359353	T	0.399752	-0.000216392	0.205303	0.000170846
ukb-d-C18	Binary	Diagnoses - main ICD10: C18 Malignant neoplasm of colon	NA	Summary Diagnoses	Neoplasms	Neale Lab	361194	2226	358968	T	0.399752	4.77e-05	0.810452	0.000199031
ukb-b-19425	Binary	Diagnoses - main ICD10: C20 Malignant neoplasm of rectum	Health-related outcomes/Hospital inpatient	Summary Diagnoses	Neoplasms	MRC-IEU	463010	1085	461925	T	0.400545	-0.00012928	0.21	0.000102573
ukb-d-C34	Binary	Diagnoses - main ICD10: C34 Malignant neoplasm of bronchus and lung	NA	Summary Diagnoses	Neoplasms	Neale Lab	361194	1427	359767	T	0.399752	3.1e-05	0.848893	0.000162545
ukb-d-C43	Binary	Diagnoses - main ICD10: C43 Malignant melanoma of skin	NA	Summary Diagnoses	Neoplasms	Neale Lab	361194	1672	359522	T	0.399752	-0.000153356	0.359656	0.000167416
ukb-a-518	Binary	Diagnoses - main ICD10: C44 Other malignant neoplasms of skin	Health-related outcomes/Hospital inpatient	Summary Diagnoses	Neoplasms	Neale Lab	337199	4826	332373	T	0.400525	4.71e-05	0.873113	0.000295185
ukb-a-519	Binary	Diagnoses - main ICD10: C50 Malignant neoplasm of breast	Health-related outcomes/Hospital inpatient	Summary Diagnoses	Neoplasms	Neale Lab	337199	5510	331689	T	0.400525	-0.000219028	0.483929	0.000312898
ukb-b-2160	Binary	Diagnoses - main ICD10: C61 Malignant neoplasm of prostate	Health-related outcomes/Hospital inpatient	Summary Diagnoses	Neoplasms	MRC-IEU	463010	3436	459574	T	0.400545	-6.2e-05	0.73	0.000181314
ukb-d-C67	Binary	Diagnoses - main ICD10: C67 Malignant neoplasm of bladder	NA	Summary Diagnoses	Neoplasms	Neale Lab	361194	1554	359640	T	0.399752	-0.000319016	0.058483	0.000168608
ukb-d-C78	Binary	Diagnoses - main ICD10: C78 Secondary malignant neoplasm of respiratory and digestive organs	NA	Summary Diagnoses	Neoplasms	Neale Lab	361194	1378	359816	T	0.399752	-0.000139721	0.382127	0.000159867
ukb-d-C79	Binary	Diagnoses - main ICD10: C79 Secondary malignant neoplasm of other sites	NA	Summary Diagnoses	Neoplasms	Neale Lab	361194	1099	360095	T	0.399752	0.000252935	0.0759381	0.000142517
ukb-d-D05	Binary	Diagnoses - main ICD10: D05 Carcinoma in situ of breast	NA	Summary Diagnoses	Neoplasms	Neale Lab	361194	1454	359740	T	0.399752	5.66e-05	0.71386	0.000154476
ukb-d-D12	Binary	Diagnoses - main ICD10: D12 Benign neoplasm of colon, rectum, anus and anal canal	NA	Summary Diagnoses	Neoplasms	Neale Lab	361194	8877	352317	T	0.399752	0.000482176	0.212937	0.000387124
ukb-d-D17	Binary	Diagnoses - main ICD10: D17 Benign lipomatous neoplasm	NA	Summary Diagnoses	Neoplasms	Neale Lab	361194	4314	356880	T	0.399752	-0.000407807	0.126388	0.000266801
ukb-d-D22	Binary	Diagnoses - main ICD10: D22 Melanocytic naevi	NA	Summary Diagnoses	Neoplasms	Neale Lab	361194	3501	357693	T	0.399752	6.21e-05	0.794638	0.000238662
ukb-d-D23	Binary	Diagnoses - main ICD10: D23 Other benign neoplasms of skin	NA	Summary Diagnoses	Neoplasms	Neale Lab	361194	3085	358109	T	0.399752	0.000109141	0.628604	0.00022564
ukb-b-8549	Binary	Diagnoses - main ICD10: D24 Benign neoplasm of breast	Health-related outcomes/Hospital inpatient	Summary Diagnoses	Neoplasms	MRC-IEU	463010	1244	461766	T	0.400545	-0.000305955	0.00530005	0.000109699
ukb-a-522	Binary	Diagnoses - main ICD10: D25 Leiomyoma of uterus	Health-related outcomes/Hospital inpatient	Summary Diagnoses	Neoplasms	Neale Lab	337199	4351	332848	T	0.400525	-7.27e-05	0.794399	0.000278911
ukb-b-18843	Binary	Diagnoses - secondary ICD10: C61 Malignant neoplasm of prostate	Health-related outcomes/Hospital inpatient	Summary Diagnoses	Neoplasms	MRC-IEU	463010	1309	461701	T	0.400545	4.2e-05	0.709999	0.000112462
ukb-d-LUNG_CANCER_MESOT	Binary	Lung cancer and mesothelioma	NA	Summary Diagnoses	Neoplasms	Neale Lab	361194	2007	359187	T	0.399752	4.56e-05	0.798119	0.000178435
ukb-d-C_LYMPHOMA	Binary	Lymphomas	NA	Summary Diagnoses	Neoplasms	Neale Lab	361194	1752	359442	T	0.399752	-8.79e-05	0.598317	0.000166941
ukb-d-C3_MELANOMA_SKIN	Binary	Malignant melanoma of skin	NA	Summary Diagnoses	Neoplasms	Neale Lab	361194	2534	358660	T	0.399752	-0.00018302	0.361582	0.000200602
ukb-d-C3_BREAST_3	Binary	Malignant neoplasm of breast	NA	Summary Diagnoses	Neoplasms	Neale Lab	361194	9721	351473	T	0.399752	-0.000650839	0.0897036	0.00038353
ukb-d-C3_BRONCHUS_LUNG	Binary	Malignant neoplasm of bronchus and lung	NA	Summary Diagnoses	Neoplasms	Neale Lab	361194	1681	359513	T	0.399752	3.48e-05	0.831134	0.000163402
ukb-d-C3_COLON	Binary	Malignant neoplasm of colon	NA	Summary Diagnoses	Neoplasms	Neale Lab	361194	2437	358757	T	0.399752	0.00022664	0.248735	0.000196492
ukb-d-C3_CORPUS_UTERI	Binary	Malignant neoplasm of corpus uteri	NA	Summary Diagnoses	Neoplasms	Neale Lab	361194	1222	359972	T	0.399752	-0.00028485	0.0407727	0.000139234
ukb-d-C3_DIGESTIVE_ORGANS	Binary	Malignant neoplasm of digestive organs	NA	Summary Diagnoses	Neoplasms	Neale Lab	361194	5690	355504	T	0.399752	0.000138684	0.641896	0.000298215
ukb-d-C3_FEMALE_GENITAL	Binary	malignant neoplasm of female genital organs	NA	Summary Diagnoses	Neoplasms	Neale Lab	361194	2603	358591	T	0.399752	-0.000310588	0.125106	0.00020251
ukb-d-C3_MALE_GENITAL	Binary	malignant neoplasm of male genital organs	NA	Summary Diagnoses	Neoplasms	Neale Lab	361194	6795	354399	T	0.399752	-0.000413805	0.195369	0.000319575
ukb-d-C3_PROSTATE	Binary	Malignant neoplasm of prostate	NA	Summary Diagnoses	Neoplasms	Neale Lab	361194	6321	354873	T	0.399752	-0.000304745	0.322735	0.00030818
ukb-d-C_RECTUM	Binary	Malignant neoplasm of rectum	NA	Summary Diagnoses	Neoplasms	Neale Lab	361194	1170	360024	T	0.399752	1.82e-05	0.89394	0.000136496
ukb-d-C3_RESPIRATORY_INTRATHORACIC	Binary	Malignant neoplasm of respiratory system and intrathoracic organs	NA	Summary Diagnoses	Neoplasms	Neale Lab	361194	1944	359250	T	0.399752	8.25e-06	0.962553	0.000175614
ukb-d-C3_SKIN	Binary	Malignant neoplasm of skin	NA	Summary Diagnoses	Neoplasms	Neale Lab	361194	16531	344663	T	0.399752	-0.000290252	0.560756	0.000498956
ukb-d-C3_URINARY_TRACT	Binary	Malignant neoplasm of urinary organs	NA	Summary Diagnoses	Neoplasms	Neale Lab	361194	1841	359353	T	0.399752	-0.000216392	0.205303	0.000170846
ukb-d-II_NEOPLASM	Binary	Neoplasms	NA	Summary Diagnoses	Neoplasms	Neale Lab	361194	70178	291016	T	0.399752	-0.00150204	0.109979	0.000939781
ukb-b-10827	Binary	Operation code: lumpectomy	Verbal interview	Operations	Neoplasms	MRC-IEU	462933	15664	447269	T	0.400551	-0.000180759	0.630001	0.000379044
ukb-b-3083	Binary	Operation code: mastectomy	Verbal interview	Operations	Neoplasms	MRC-IEU	462933	4735	458198	T	0.400551	-0.000219766	0.3	0.000212644
ukb-b-5981	Binary	Operation code: removal of rodent ulcer / basal cell carcinoma (bcc)	Verbal interview	Operations	Neoplasms	MRC-IEU	462933	1100	461833	T	0.400551	0.000253169	0.0140001	0.000103318
ukb-d-M13_DUPUTRYEN	Binary	Palmar fascial fibromatosis [Dupuytren]	NA	Summary Diagnoses	Neoplasms	Neale Lab	361194	2948	358246	T	0.399752	-0.000414487	0.0544315	0.000215497
ukb-d-C3_PRIMARY_LYMPHOID_HEMATOPOIETIC	Binary	Primary_lymphoid and hematopoietic malignant neoplasms	NA	Summary Diagnoses	Neoplasms	Neale Lab	361194	2710	358484	T	0.399752	-0.000140877	0.496639	0.000207237
ukb-a-174	Binary	Treatment/medication code: letrozole	Verbal interview	Medication	Neoplasms	Neale Lab	337159	208	336951	T	0.400525	-3.06e-06	0.960414	6.17e-05
ukb-b-12209	Binary	Treatment/medication code: methotrexate	Verbal interview	Medication	Neoplasms	MRC-IEU	462933	2454	460479	T	0.400551	5.79e-05	0.709999	0.000154045
ukb-b-1251	Binary	Type of cancer: ICD10: C20 Malignant neoplasm of rectum	Health-related outcomes	Cancer register	Neoplasms	MRC-IEU	463010	1470	461540	T	0.400545	1.44e-05	0.9	0.000119331
ukb-b-18157	Binary	Type of cancer: ICD10: C56 Malignant neoplasm of ovary	Health-related outcomes	Cancer register	Neoplasms	MRC-IEU	463010	1087	461923	T	0.400545	1.18e-05	0.91	0.000102585
ukb-b-1392	Binary	Type of cancer: ICD10: C61 Malignant neoplasm of prostate	Health-related outcomes	Cancer register	Neoplasms	MRC-IEU	463010	7847	455163	T	0.400545	-0.000500447	0.0649995	0.000271027
ukb-b-1316	Binary	Type of cancer: ICD10: C64 Malignant neoplasm of kidney, except renal pelvis	Health-related outcomes	Cancer register	Neoplasms	MRC-IEU	463010	1114	461896	T	0.400545	-6.77e-05	0.51	0.000103928
ukb-d-G6_CARPTU	Binary	Carpal tunnel syndrome	NA	Summary Diagnoses	Neurological	Neale Lab	361194	7973	353221	T	0.399752	0.00113016	0.00134719	0.000352541
ukb-d-H7_CHALAZION	Binary	Chalazion	NA	Summary Diagnoses	Neurological	Neale Lab	361194	1418	359776	T	0.399752	0.00010313	0.492663	0.000150317
ukb-d-G43	Binary	Diagnoses - main ICD10: G43 Migraine	NA	Summary Diagnoses	Neurological	Neale Lab	361194	1072	360122	T	0.399752	-4.2e-05	0.76367	0.000139803
ukb-d-G45	Binary	Diagnoses - main ICD10: G45 Transient cerebral ischaemic attacks and related syndromes	NA	Summary Diagnoses	Neurological	Neale Lab	361194	1744	359450	T	0.399752	-9.24e-05	0.59996	0.000176263
ukb-a-527	Binary	Diagnoses - main ICD10: G47 Sleep disorders	Health-related outcomes/Hospital inpatient	Summary Diagnoses	Neurological	Neale Lab	337199	2025	335174	T	0.400525	0.000121361	0.526929	0.000191814
ukb-a-528	Binary	Diagnoses - main ICD10: G56 Mononeuropathies of upper limb	Health-related outcomes/Hospital inpatient	Summary Diagnoses	Neurological	Neale Lab	337199	5886	331313	T	0.400525	0.00103973	0.00138714	0.000325185
ukb-d-G57	Binary	Diagnoses - main ICD10: G57 Mononeuropathies of lower limb	NA	Summary Diagnoses	Neurological	Neale Lab	361194	1111	360083	T	0.399752	-0.000108106	0.432526	0.000137736
ukb-d-VI_NERVOUS	Binary	Diseases of the nervous system	NA	Summary Diagnoses	Neurological	Neale Lab	361194	21323	339871	T	0.399752	0.00098533	0.0817467	0.000566073
ukb-d-G6_NERPLEX	Binary	Nerve, nerve root and plexus disorders	NA	Summary Diagnoses	Neurological	Neale Lab	361194	10898	350296	T	0.399752	0.000925994	0.0240663	0.000410444
ukb-b-16309	Binary	Non-cancer illness code, self-reported: epilepsy	NA	Medical conditions	Neurological	MRC-IEU	462933	3810	459123	T	0.400551	5.97e-05	0.760001	0.000191697
ukb-b-10224	Binary	Non-cancer illness code, self-reported: meningitis	Touchscreen/Health and medical history	Medical conditions	Neurological	MRC-IEU	462933	1909	461024	T	0.400551	4.55e-05	0.74	0.000135962
ukb-b-17670	Binary	Non-cancer illness code, self-reported: multiple sclerosis	Touchscreen/Health and medical history	Medical conditions	Neurological	MRC-IEU	462933	1679	461254	T	0.400551	0.00019551	0.13	0.000127518
ukb-b-14211	Binary	Non-cancer illness code, self-reported: other neurological problem	Touchscreen/Health and medical history	Medical conditions	Neurological	MRC-IEU	462933	1900	461033	T	0.400551	2.63e-05	0.85	0.000135652
ukb-b-9155	Binary	Non-cancer illness code, self-reported: sleep apnoea	Touchscreen/Health and medical history	Medical conditions	Neurological	MRC-IEU	462933	1510	461423	T	0.400551	0.000284471	0.0189998	0.000120915
ukb-b-9856	Binary	Non-cancer illness code, self-reported: trapped nerve/compressed nerve	Touchscreen/Health and medical history	Medical conditions	Neurological	MRC-IEU	462933	1352	461581	T	0.400551	-2.06e-05	0.86	0.000114491
ukb-b-20556	Binary	Operation code: brain surgery	Verbal interview	Operations	Neurological	MRC-IEU	462933	1910	461023	T	0.400551	-3.21e-05	0.81	0.000136006
ukb-b-6798	Binary	Operative procedures - main OPCS: A52.1 Therapeutic lumbar epidural injection	Health-related outcomes/Hospital inpatient	Summary Operations	Neurological	MRC-IEU	463010	2169	460841	T	0.400545	-0.000141148	0.33	0.000144876
ukb-b-15357	Binary	Operative procedures - main OPCS: A52.2 Therapeutic sacral epidural injection	Health-related outcomes/Hospital inpatient	Summary Operations	Neurological	MRC-IEU	463010	1707	461303	T	0.400545	-5.64e-05	0.66	0.000128607
ukb-b-6666	Binary	Operative procedures - main OPCS: A55.9 Unspecified diagnostic spinal puncture	Health-related outcomes/Hospital inpatient	Summary Operations	Neurological	MRC-IEU	463010	2965	460045	T	0.400545	-0.000109002	0.52	0.000169223
ukb-b-12036	Binary	Operative procedures - main OPCS: A61.1 Excision of lesion of peripheral nerve	Health-related outcomes/Hospital inpatient	Summary Operations	Neurological	MRC-IEU	463010	1115	461895	T	0.400545	2.23e-05	0.83	0.000103977
ukb-b-4518	Binary	Operative procedures - main OPCS: A65.1 Carpal tunnel release	Health-related outcomes/Hospital inpatient	Summary Operations	Neurological	MRC-IEU	463010	8226	454784	T	0.400545	0.000928208	0.000909997	0.000279916
ukb-b-13080	Binary	Operative procedures - main OPCS: A73.5 Injection of therapeutic substance around peripheral nerve	Health-related outcomes/Hospital inpatient	Summary Operations	Neurological	MRC-IEU	463010	1018	461992	T	0.400545	-0.000160597	0.11	9.94e-05
ukb-b-1425	Binary	Treatment/medication code: ginkgo forte tablet	Verbal interview	Medication	Neurological	MRC-IEU	462933	2621	460312	T	0.400551	0.000152801	0.34	0.000159173
ukb-b-10766	Binary	Treatment/medication code: tegretol 100mg tablet	Verbal interview	Medication	Neurological	MRC-IEU	462933	1011	461922	T	0.400551	0.00012942	0.19	9.9e-05
ukb-d-ICDMAIN_ANY_ENTRY	Binary	Any ICDMAIN event in hilmo or causes of death	NA	Summary Diagnoses	Others	Neale Lab	361194	282009	79185	T	0.399752	0.000151369	0.877471	0.00098179
ukb-d-XXI_HEALTHFACTORS	Binary	Factors influencing health status and contact with health services	NA	Summary Diagnoses	Others	Neale Lab	361194	45947	315247	T	0.399752	0.000980036	0.22005	0.000799117
ukb-b-9937	Binary	Had major operations	Verbal interview	Operations	Others	MRC-IEU	210168	134945	75223	T	0.400718	0.000150384	0.92	0.00150887
ukb-b-15378	Binary	Had other major operations	Verbal interview	Operations	Others	MRC-IEU	248845	167188	81657	T	0.400521	-0.000487183	0.719999	0.00135835
ukb-b-13764	Binary	Long-standing illness, disability or infirmity	Touchscreen/Health and medical history	General health	Others	MRC-IEU	451893	147104	304789	T	0.400546	0.00161719	0.11	0.0010011
ukb-d-ASTHMA_MEDICATIO_COMORB	Binary	Medication related adverse effects	NA	Summary Diagnoses	Others	Neale Lab	361194	20094	341100	T	0.399752	0.000347175	0.520638	0.000540466
ukb-b-7043	Binary	Mineral and other dietary supplements: Calcium	Touchscreen/Health and medical history	Medication	Others	MRC-IEU	461384	31393	429991	T	0.4005	-0.000371857	0.48	0.000528455
ukb-b-11075	Binary	Mineral and other dietary supplements: Fish oil (including cod liver oil)	Touchscreen/Health and medical history	Medication	Others	MRC-IEU	461384	145707	315677	T	0.4005	-0.000682515	0.49	0.00098649
ukb-b-11535	Binary	Mineral and other dietary supplements: Glucosamine	Touchscreen/Health and medical history	Medication	Others	MRC-IEU	461384	89339	372045	T	0.4005	0.000265457	0.75	0.000836277
ukb-b-14863	Binary	Mineral and other dietary supplements: Iron	Touchscreen/Health and medical history	Medication	Others	MRC-IEU	461384	14150	447234	T	0.4005	-0.000270652	0.46	0.000365894
ukb-b-19158	Binary	Mineral and other dietary supplements: Selenium	Touchscreen/Health and medical history	Medication	Others	MRC-IEU	461384	11059	450325	T	0.4005	-0.000548525	0.0909997	0.000324958
ukb-b-13891	Binary	Mineral and other dietary supplements: Zinc	Touchscreen/Health and medical history	Medication	Others	MRC-IEU	461384	18826	442558	T	0.4005	-0.000173864	0.68	0.000420116
ukb-b-4257	Binary	Non-cancer illness code, self-reported: unclassifiable	Touchscreen/Health and medical history	Medical conditions	Others	MRC-IEU	462933	18841	444092	T	0.400551	0.000221075	0.6	0.000419192
ukb-b-2719	Binary	Operation code: laparotomy nos	Verbal interview	Operations	Others	MRC-IEU	462933	2568	460365	T	0.400551	-8.75e-05	0.58	0.000157549
ukb-b-13435	Binary	Operation code: maxillo-facial surgery	Verbal interview	Operations	Others	MRC-IEU	462933	3459	459474	T	0.400551	0.00041556	0.0230001	0.000182659
ukb-b-15766	Binary	Operation code: sterilisation	Verbal interview	Operations	Others	MRC-IEU	462933	19898	443035	T	0.400551	0.000283183	0.5	0.000422252
ukb-b-16993	Binary	Operation code: unclassifiable	Verbal interview	Operations	Others	MRC-IEU	462933	9549	453384	T	0.400551	-0.000306844	0.31	0.000301603
ukb-b-4724	Binary	Operative procedures - main OPCS: U05.1 Computed tomography of head	Health-related outcomes/Hospital inpatient	Summary Operations	Others	MRC-IEU	463010	5200	457810	T	0.400545	0.000277249	0.21	0.000223553
ukb-b-1515	Binary	Operative procedures - main OPCS: U08.1 Computed tomography of abdomen NEC	Health-related outcomes/Hospital inpatient	Summary Operations	Others	MRC-IEU	463010	1073	461937	T	0.400545	2.21e-05	0.83	0.00010201
ukb-b-227	Binary	Operative procedures - main OPCS: U20.1 Transthoracic echocardiography	Health-related outcomes/Hospital inpatient	Summary Operations	Others	MRC-IEU	463010	1388	461622	T	0.400545	4.27e-05	0.709999	0.00011597
ukb-b-16573	Binary	Operative procedures - main OPCS: U21.2 Computed tomography NEC	Health-related outcomes/Hospital inpatient	Summary Operations	Others	MRC-IEU	463010	4510	458500	T	0.400545	0.000284202	0.17	0.000208379
ukb-b-17130	Binary	Operative procedures - main OPCS: X29.2 Continuous intravenous infusion of therapeutic substance NEC	Health-related outcomes/Hospital inpatient	Summary Operations	Others	MRC-IEU	463010	2699	460311	T	0.400545	-0.000107254	0.51	0.000161526
ukb-b-19166	Binary	Operative procedures - main OPCS: X29.8 Other specified continuous Infusion of therapeutic substance	Health-related outcomes/Hospital inpatient	Summary Operations	Others	MRC-IEU	463010	3902	459108	T	0.400545	-5.25e-05	0.79	0.000193935
ukb-b-10164	Binary	Operative procedures - main OPCS: X31.2 Intravenous pyelography	Health-related outcomes/Hospital inpatient	Summary Operations	Others	MRC-IEU	463010	1169	461841	T	0.400545	-0.000100532	0.34	0.000106455
ukb-b-5326	Binary	Operative procedures - main OPCS: X33.9 Unspecified other blood transfusion	Health-related outcomes/Hospital inpatient	Summary Operations	Others	MRC-IEU	463010	1549	461461	T	0.400545	-6.26e-05	0.61	0.000122518
ukb-b-2108	Binary	Operative procedures - main OPCS: X35.2 Intravenous chemotherapy	Health-related outcomes/Hospital inpatient	Summary Operations	Others	MRC-IEU	463010	3968	459042	T	0.400545	0.000289875	0.14	0.000195528
ukb-b-10444	Binary	Operative procedures - main OPCS: X50.1 Direct current cardioversion	Health-related outcomes/Hospital inpatient	Summary Operations	Others	MRC-IEU	463010	2239	460771	T	0.400545	0.000237532	0.11	0.00014702
ukb-b-10813	Binary	Operative procedures - main OPCS: X55.8 Other specified other operations on unspecified organ	Health-related outcomes/Hospital inpatient	Summary Operations	Others	MRC-IEU	463010	1786	461224	T	0.400545	7.88e-05	0.55	0.000131093
ukb-b-14885	Binary	Operative procedures - main OPCS: X70.2 Procurement of drugs for chemotherapy for neoplasm for regimens in Band 2	Health-related outcomes/Hospital inpatient	Summary Operations	Others	MRC-IEU	463010	1382	461628	T	0.400545	-0.000169807	0.14	0.000115716
ukb-b-15021	Binary	Operative procedures - main OPCS: X72.4 Delivery of subsequent element of cycle of chemotherapy for neoplasm	Health-related outcomes/Hospital inpatient	Summary Operations	Others	MRC-IEU	463010	1470	461540	T	0.400545	-9.21e-05	0.44	0.000119357
ukb-b-19950	Binary	Operative procedures - main OPCS: X99.8 No procedure performed	Health-related outcomes/Hospital inpatient	Summary Operations	Others	MRC-IEU	463010	121646	341364	T	0.400545	0.00107816	0.25	0.000929655
ukb-b-14396	Binary	Operative procedures - main OPCS: X99.9 Not known (procedure performed)	Health-related outcomes/Hospital inpatient	Summary Operations	Others	MRC-IEU	463010	1251	461759	T	0.400545	6.14e-05	0.58	0.000110142
ukb-b-7815	Binary	Operative procedures - secondary OPCS: U05.1 Computed tomography of head	Health-related outcomes/Hospital inpatient	Summary Operations	Others	MRC-IEU	463010	1600	461410	T	0.400545	-0.000129322	0.3	0.000124509
ukb-b-11409	Binary	Operative procedures - secondary OPCS: U08.1 Computed tomography of abdomen NEC	Health-related outcomes/Hospital inpatient	Summary Operations	Others	MRC-IEU	463010	1054	461956	T	0.400545	1.43e-05	0.89	0.000101098
ukb-b-12362	Binary	Operative procedures - secondary OPCS: U20.1 Transthoracic echocardiography	Health-related outcomes/Hospital inpatient	Summary Operations	Others	MRC-IEU	463010	1420	461590	T	0.400545	-0.000196141	0.0940005	0.000117282
ukb-b-3073	Binary	Operative procedures - secondary OPCS: U21.2 Computed tomography NEC	Health-related outcomes/Hospital inpatient	Summary Operations	Others	MRC-IEU	463010	2536	460474	T	0.400545	-4.48e-05	0.77	0.000156587
ukb-b-15769	Binary	Operative procedures - secondary OPCS: X29.8 Other specified continuous Infusion of therapeutic substance	Health-related outcomes/Hospital inpatient	Summary Operations	Others	MRC-IEU	463010	1017	461993	T	0.400545	0.000164874	0.0969996	9.93e-05
ukb-b-8648	Binary	Operative procedures - secondary OPCS: X33.9 Unspecified other blood transfusion	Health-related outcomes/Hospital inpatient	Summary Operations	Others	MRC-IEU	463010	1432	461578	T	0.400545	0.000206834	0.0790005	0.00011781
ukb-b-13551	Binary	Operative procedures - secondary OPCS: X72.1 Delivery of complex chemotherapy for neoplasm including prolonged infusional treatment at first attendance	Health-related outcomes/Hospital inpatient	Summary Operations	Others	MRC-IEU	463010	1875	461135	T	0.400545	0.000108758	0.42	0.000134727
ukb-b-20137	Binary	Operative procedures - secondary OPCS: X72.3 Delivery of simple parenteral chemotherapy for neoplasm at first attendance	Health-related outcomes/Hospital inpatient	Summary Operations	Others	MRC-IEU	463010	1552	461458	T	0.400545	-9.84e-05	0.42	0.000122609
ukb-b-1744	Binary	Operative procedures - secondary OPCS: Y02.2 Insertion of prosthesis into organ NOC	Health-related outcomes/Hospital inpatient	Summary Operations	Others	MRC-IEU	463010	2701	460309	T	0.400545	-0.000203471	0.21	0.000161391
ukb-b-12483	Binary	Operative procedures - secondary OPCS: Y03.7 Removal of prosthesis from organ NOC	Health-related outcomes/Hospital inpatient	Summary Operations	Others	MRC-IEU	463010	1026	461984	T	0.400545	6.98e-05	0.48	9.98e-05
ukb-b-19064	Binary	Operative procedures - secondary OPCS: Y20.3 Biopsy of lesion of organ NOC	Health-related outcomes/Hospital inpatient	Summary Operations	Others	MRC-IEU	463010	2015	460995	T	0.400545	-3.66e-05	0.79	0.000139645
ukb-b-3114	Binary	Operative procedures - secondary OPCS: Y21.8 Other specified cytology of organ NOC	Health-related outcomes/Hospital inpatient	Summary Operations	Others	MRC-IEU	463010	1361	461649	T	0.400545	0.000208563	0.0690001	0.000114861
ukb-b-14639	Binary	Operative procedures - secondary OPCS: Y44.2 Monitoring of pressure in organ NOC	Health-related outcomes/Hospital inpatient	Summary Operations	Others	MRC-IEU	463010	1333	461677	T	0.400545	-7.4e-05	0.52	0.000113689
ukb-b-9961	Binary	Operative procedures - secondary OPCS: Y50.8 Other specified approach through abdominal cavity	Health-related outcomes/Hospital inpatient	Summary Operations	Others	MRC-IEU	463010	7572	455438	T	0.400545	1.78e-05	0.95	0.000268793
ukb-b-7294	Binary	Operative procedures - secondary OPCS: Y52.8 Other specified approach to organ through other opening	Health-related outcomes/Hospital inpatient	Summary Operations	Others	MRC-IEU	463010	1548	461462	T	0.400545	0.000227884	0.0629999	0.000122474
ukb-b-17191	Binary	Operative procedures - secondary OPCS: Y53.1 Approach to organ under radiological control	Health-related outcomes/Hospital inpatient	Summary Operations	Others	MRC-IEU	463010	5361	457649	T	0.400545	7.69e-05	0.73	0.000226987
ukb-b-20187	Binary	Operative procedures - secondary OPCS: Y53.2 Approach to organ under ultrasonic control	Health-related outcomes/Hospital inpatient	Summary Operations	Others	MRC-IEU	463010	8745	454265	T	0.400545	-0.000431808	0.13	0.000288384
ukb-b-18544	Binary	Operative procedures - secondary OPCS: Y53.3 Approach to organ under computed tomography scan control	Health-related outcomes/Hospital inpatient	Summary Operations	Others	MRC-IEU	463010	1481	461529	T	0.400545	-6.36e-05	0.6	0.000119819
ukb-b-8798	Binary	Operative procedures - secondary OPCS: Y53.4 Approach to organ under fluoroscopic control	Health-related outcomes/Hospital inpatient	Summary Operations	Others	MRC-IEU	463010	9014	453996	T	0.400545	-0.000373393	0.2	0.000292814
ukb-b-10847	Binary	Operative procedures - secondary OPCS: Y53.5 Approach to organ under image intensifier	Health-related outcomes/Hospital inpatient	Summary Operations	Others	MRC-IEU	463010	4217	458793	T	0.400545	0.00015337	0.450001	0.000201588
ukb-b-12499	Binary	Operative procedures - secondary OPCS: Y53.9 Unspecified approach to organ under image control	Health-related outcomes/Hospital inpatient	Summary Operations	Others	MRC-IEU	463010	3710	459300	T	0.400545	-5e-05	0.79	0.0001891
ukb-b-13683	Binary	Operative procedures - secondary OPCS: Y58.8 Other specified harvest of skin for graft	Health-related outcomes/Hospital inpatient	Summary Operations	Others	MRC-IEU	463010	1096	461914	T	0.400545	-0.00019054	0.0649995	0.000103095
ukb-b-15661	Binary	Operative procedures - secondary OPCS: Y71.3 Revisional operations NOC	Health-related outcomes/Hospital inpatient	Summary Operations	Others	MRC-IEU	463010	1896	461114	T	0.400545	-0.000122679	0.37	0.000135482
ukb-b-19462	Binary	Operative procedures - secondary OPCS: Y73.1 Cardiopulmonary bypass	Health-related outcomes/Hospital inpatient	Summary Operations	Others	MRC-IEU	463010	1420	461590	T	0.400545	9.08e-06	0.94	0.000117241
ukb-b-17742	Binary	Operative procedures - secondary OPCS: Y75.2 Laparoscopic approach to abdominal cavity NEC	Health-related outcomes/Hospital inpatient	Summary Operations	Others	MRC-IEU	463010	8780	454230	T	0.400545	-0.000341546	0.24	0.000289385
ukb-b-4455	Binary	Operative procedures - secondary OPCS: Y76.7 Arthroscopic approach to joint	Health-related outcomes/Hospital inpatient	Summary Operations	Others	MRC-IEU	463010	3712	459298	T	0.400545	0.000485324	0.01	0.000189224
ukb-b-14148	Binary	Operative procedures - secondary OPCS: Y80.1 Inhalation anaesthetic using muscle relaxant	Health-related outcomes/Hospital inpatient	Summary Operations	Others	MRC-IEU	463010	3035	459975	T	0.400545	-0.000144159	0.4	0.000170129
ukb-b-19199	Binary	Operative procedures - secondary OPCS: Y80.2 Inhalation anaesthetic using endotracheal intubation NEC	Health-related outcomes/Hospital inpatient	Summary Operations	Others	MRC-IEU	463010	3626	459384	T	0.400545	-0.000172241	0.36	0.000186588
ukb-b-17763	Binary	Operative procedures - secondary OPCS: Y80.3 Inhalation anaesthetic NEC	Health-related outcomes/Hospital inpatient	Summary Operations	Others	MRC-IEU	463010	2427	460583	T	0.400545	2.74e-05	0.86	0.000152628
ukb-b-9816	Binary	Operative procedures - secondary OPCS: Y80.4 Intravenous anaesthetic NEC	Health-related outcomes/Hospital inpatient	Summary Operations	Others	MRC-IEU	463010	1833	461177	T	0.400545	0.000156543	0.24	0.000133139
ukb-b-18572	Binary	Operative procedures - secondary OPCS: Y80.8 Other specified general anaesthetic	Health-related outcomes/Hospital inpatient	Summary Operations	Others	MRC-IEU	463010	1405	461605	T	0.400545	-0.000160676	0.17	0.000116599
ukb-b-10263	Binary	Operative procedures - secondary OPCS: Y80.9 Unspecified general anaesthetic	Health-related outcomes/Hospital inpatient	Summary Operations	Others	MRC-IEU	463010	5227	457783	T	0.400545	-0.000348911	0.12	0.000223337
ukb-b-13920	Binary	Operative procedures - secondary OPCS: Y81.1 Epidural anaesthetic using lumbar approach	Health-related outcomes/Hospital inpatient	Summary Operations	Others	MRC-IEU	463010	3424	459586	T	0.400545	7.24e-05	0.69	0.000181446
ukb-b-9581	Binary	Operative procedures - secondary OPCS: Y81.9 Unspecified spinal anaesthetic	Health-related outcomes/Hospital inpatient	Summary Operations	Others	MRC-IEU	463010	3167	459843	T	0.400545	0.000201787	0.25	0.000174795
ukb-b-13673	Binary	Operative procedures - secondary OPCS: Y82.1 Local anaesthetic nerve block	Health-related outcomes/Hospital inpatient	Summary Operations	Others	MRC-IEU	463010	2034	460976	T	0.400545	4.3e-05	0.760001	0.000140313
ukb-b-16062	Binary	Operative procedures - secondary OPCS: Y82.2 Injection of local anaesthetic NEC	Health-related outcomes/Hospital inpatient	Summary Operations	Others	MRC-IEU	463010	8640	454370	T	0.400545	0.000278249	0.33	0.000286253
ukb-b-12114	Binary	Operative procedures - secondary OPCS: Y82.3 Application of local anaesthetic NEC	Health-related outcomes/Hospital inpatient	Summary Operations	Others	MRC-IEU	463010	5394	457616	T	0.400545	-0.000376659	0.0969996	0.000227278
ukb-b-8724	Binary	Operative procedures - secondary OPCS: Y82.8 Other specified local anaesthetic	Health-related outcomes/Hospital inpatient	Summary Operations	Others	MRC-IEU	463010	1726	461284	T	0.400545	-0.000157245	0.22	0.000129313
ukb-b-19845	Binary	Operative procedures - secondary OPCS: Y82.9 Unspecified local anaesthetic	Health-related outcomes/Hospital inpatient	Summary Operations	Others	MRC-IEU	463010	10278	452732	T	0.400545	0.000130961	0.68	0.000312465
ukb-b-16559	Binary	Operative procedures - secondary OPCS: Y84.1 Gas and air analgesia in labour	Health-related outcomes/Hospital inpatient	Summary Operations	Others	MRC-IEU	463010	1353	461657	T	0.400545	0.000252007	0.0280001	0.000114385
ukb-b-3823	Binary	Operative procedures - secondary OPCS: Y84.2 Sedation NEC	Health-related outcomes/Hospital inpatient	Summary Operations	Others	MRC-IEU	463010	2340	460670	T	0.400545	-0.000265027	0.0779992	0.00015045
ukb-b-13773	Binary	Operative procedures - secondary OPCS: Y84.8 Other specified other anaesthetic	Health-related outcomes/Hospital inpatient	Summary Operations	Others	MRC-IEU	463010	1909	461101	T	0.400545	-0.000174462	0.2	0.000135862
ukb-b-2483	Binary	Operative procedures - secondary OPCS: Y90.3 Scanning NEC	Health-related outcomes/Hospital inpatient	Summary Operations	Others	MRC-IEU	463010	3251	459759	T	0.400545	0.000256735	0.15	0.000176419
ukb-b-7675	Binary	Operative procedures - secondary OPCS: Y97.3 Radiology with post contrast	Health-related outcomes/Hospital inpatient	Summary Operations	Others	MRC-IEU	463010	3921	459089	T	0.400545	0.000123417	0.53	0.000194408
ukb-b-4817	Binary	Operative procedures - secondary OPCS: Y98.1 Radiology of one body area (or < 20 minutes)	Health-related outcomes/Hospital inpatient	Summary Operations	Others	MRC-IEU	463010	12252	450758	T	0.400545	0.000231504	0.5	0.00034051
ukb-b-3686	Binary	Operative procedures - secondary OPCS: Y98.2 Radiology of two body areas	Health-related outcomes/Hospital inpatient	Summary Operations	Others	MRC-IEU	463010	3720	459290	T	0.400545	0.000149002	0.43	0.000189393
ukb-b-6248	Binary	Operative procedures - secondary OPCS: Y98.3 Radiology of three body areas (or 20-40 minutes)	Health-related outcomes/Hospital inpatient	Summary Operations	Others	MRC-IEU	463010	1402	461608	T	0.400545	3.15e-05	0.79	0.000116562
ukb-b-13121	Binary	Operative procedures - secondary OPCS: Z27.1 Oesophagus	Health-related outcomes/Hospital inpatient	Summary Operations	Others	MRC-IEU	463010	5450	457560	T	0.400545	0.00030064	0.19	0.000228734
ukb-b-12741	Binary	Operative procedures - secondary OPCS: Z27.2 Stomach	Health-related outcomes/Hospital inpatient	Summary Operations	Others	MRC-IEU	463010	22239	440771	T	0.400545	0.000828839	0.0680002	0.000453514
ukb-b-14615	Binary	Operative procedures - secondary OPCS: Z27.3 Pylorus	Health-related outcomes/Hospital inpatient	Summary Operations	Others	MRC-IEU	463010	1910	461100	T	0.400545	-0.000142091	0.3	0.000135987
ukb-b-13500	Binary	Operative procedures - secondary OPCS: Z27.4 Duodenum	Health-related outcomes/Hospital inpatient	Summary Operations	Others	MRC-IEU	463010	21838	441172	T	0.400545	-0.000342577	0.450001	0.000449743
ukb-b-13864	Binary	Operative procedures - secondary OPCS: Z27.6 Ileum	Health-related outcomes/Hospital inpatient	Summary Operations	Others	MRC-IEU	463010	4720	458290	T	0.400545	-0.000318568	0.13	0.000213117
ukb-b-8115	Binary	Operative procedures - secondary OPCS: Z27.8 Specified upper digestive tract NEC	Health-related outcomes/Hospital inpatient	Summary Operations	Others	MRC-IEU	463010	1290	461720	T	0.400545	-3.99e-05	0.719999	0.000111747
ukb-b-5361	Binary	Operative procedures - secondary OPCS: Z28.2 Caecum	Health-related outcomes/Hospital inpatient	Summary Operations	Others	MRC-IEU	463010	14322	448688	T	0.400545	0.000127227	0.73	0.000367372
ukb-b-2414	Binary	Operative procedures - secondary OPCS: Z28.3 Ascending colon	Health-related outcomes/Hospital inpatient	Summary Operations	Others	MRC-IEU	463010	3609	459401	T	0.400545	-7.33e-05	0.69	0.000186582
ukb-b-4783	Binary	Operative procedures - secondary OPCS: Z28.4 Transverse colon	Health-related outcomes/Hospital inpatient	Summary Operations	Others	MRC-IEU	463010	5835	457175	T	0.400545	-4.74e-06	0.98	0.00023666
ukb-b-2424	Binary	Operative procedures - secondary OPCS: Z28.5 Descending colon	Health-related outcomes/Hospital inpatient	Summary Operations	Others	MRC-IEU	463010	6700	456310	T	0.400545	6.24e-05	0.81	0.000253404
ukb-b-2189	Binary	Operative procedures - secondary OPCS: Z28.6 Sigmoid colon	Health-related outcomes/Hospital inpatient	Summary Operations	Others	MRC-IEU	463010	11031	451979	T	0.400545	0.000314227	0.33	0.000323528
ukb-b-732	Binary	Operative procedures - secondary OPCS: Z28.7 Colon NEC	Health-related outcomes/Hospital inpatient	Summary Operations	Others	MRC-IEU	463010	5407	457603	T	0.400545	0.000388999	0.0879995	0.000227947
ukb-b-5968	Binary	Operative procedures - secondary OPCS: Z28.8 Specified large intestine NEC	Health-related outcomes/Hospital inpatient	Summary Operations	Others	MRC-IEU	463010	2875	460135	T	0.400545	0.000293403	0.0779992	0.000166621
ukb-b-3560	Binary	Operative procedures - secondary OPCS: Z29.1 Rectum	Health-related outcomes/Hospital inpatient	Summary Operations	Others	MRC-IEU	463010	8626	454384	T	0.400545	-0.000103919	0.719999	0.000286859
ukb-b-18616	Binary	Operative procedures - secondary OPCS: Z40.1 Pulmonary artery	Health-related outcomes/Hospital inpatient	Summary Operations	Others	MRC-IEU	463010	1921	461089	T	0.400545	6.75e-05	0.62	0.000136368
ukb-b-12877	Binary	Operative procedures - secondary OPCS: Z47.1 Skin of forehead	Health-related outcomes/Hospital inpatient	Summary Operations	Others	MRC-IEU	463010	2065	460945	T	0.400545	-2.75e-05	0.85	0.000141381
ukb-b-2525	Binary	Operative procedures - secondary OPCS: Z47.2 Skin of temple	Health-related outcomes/Hospital inpatient	Summary Operations	Others	MRC-IEU	463010	1485	461525	T	0.400545	0.000228714	0.0569994	0.000119956
ukb-b-3540	Binary	Operative procedures - secondary OPCS: Z47.3 Skin of cheek	Health-related outcomes/Hospital inpatient	Summary Operations	Others	MRC-IEU	463010	3329	459681	T	0.400545	-1.41e-05	0.94	0.000179243
ukb-b-17085	Binary	Operative procedures - secondary OPCS: Z48.1 Skin of scalp	Health-related outcomes/Hospital inpatient	Summary Operations	Others	MRC-IEU	463010	2578	460432	T	0.400545	0.000111424	0.48	0.00015786
ukb-b-14873	Binary	Operative procedures - secondary OPCS: Z48.2 Skin of neck	Health-related outcomes/Hospital inpatient	Summary Operations	Others	MRC-IEU	463010	3298	459712	T	0.400545	0.000100282	0.57	0.000178404
ukb-b-868	Binary	Operative procedures - secondary OPCS: Z49.1 Skin of breast	Health-related outcomes/Hospital inpatient	Summary Operations	Others	MRC-IEU	463010	1322	461688	T	0.400545	0.00012529	0.27	0.000113103
ukb-b-5608	Binary	Operative procedures - secondary OPCS: Z49.2 Skin of axilla	Health-related outcomes/Hospital inpatient	Summary Operations	Others	MRC-IEU	463010	1210	461800	T	0.400545	0.000129423	0.23	0.000108299
ukb-b-12913	Binary	Operative procedures - secondary OPCS: Z49.3 Skin of anterior trunk	Health-related outcomes/Hospital inpatient	Summary Operations	Others	MRC-IEU	463010	3551	459459	T	0.400545	0.000118582	0.52	0.00018508
ukb-b-744	Binary	Operative procedures - secondary OPCS: Z49.4 Skin of back	Health-related outcomes/Hospital inpatient	Summary Operations	Others	MRC-IEU	463010	4928	458082	T	0.400545	9.5e-05	0.66	0.000217689
ukb-b-520	Binary	Operative procedures - secondary OPCS: Z49.8 Specified skin of trunk NEC	Health-related outcomes/Hospital inpatient	Summary Operations	Others	MRC-IEU	463010	1702	461308	T	0.400545	3.27e-05	0.8	0.000128391
ukb-b-2951	Binary	Operative procedures - secondary OPCS: Z50.1 Skin of arm	Health-related outcomes/Hospital inpatient	Summary Operations	Others	MRC-IEU	463010	4026	458984	T	0.400545	-7.37e-05	0.709999	0.000196978
ukb-b-4157	Binary	Operative procedures - secondary OPCS: Z50.2 Skin of hand	Health-related outcomes/Hospital inpatient	Summary Operations	Others	MRC-IEU	463010	1548	461462	T	0.400545	0.000172543	0.16	0.000122462
ukb-b-20218	Binary	Operative procedures - secondary OPCS: Z50.3 Skin of finger	Health-related outcomes/Hospital inpatient	Summary Operations	Others	MRC-IEU	463010	3220	459790	T	0.400545	0.000218139	0.22	0.000176276
ukb-b-20450	Binary	Operative procedures - secondary OPCS: Z50.4 Skin of leg NEC	Health-related outcomes/Hospital inpatient	Summary Operations	Others	MRC-IEU	463010	5335	457675	T	0.400545	0.00017982	0.43	0.000226419
ukb-b-18198	Binary	Operative procedures - secondary OPCS: Z50.5 Skin of foot NEC	Health-related outcomes/Hospital inpatient	Summary Operations	Others	MRC-IEU	463010	1060	461950	T	0.400545	-6.7e-05	0.51	0.000101397
ukb-b-17671	Binary	Operative procedures - secondary OPCS: Z66.5 Lumbar vertebra	Health-related outcomes/Hospital inpatient	Summary Operations	Others	MRC-IEU	463010	1299	461711	T	0.400545	-0.000118452	0.29	0.000112218
ukb-b-19054	Binary	Operative procedures - secondary OPCS: Z67.5 Lumbar intervertebral joint	Health-related outcomes/Hospital inpatient	Summary Operations	Others	MRC-IEU	463010	1838	461172	T	0.400545	8.2e-06	0.95	0.000133408
ukb-b-7012	Binary	Operative procedures - secondary OPCS: Z67.6 Lumbosacral joint	Health-related outcomes/Hospital inpatient	Summary Operations	Others	MRC-IEU	463010	1190	461820	T	0.400545	4.9e-05	0.649999	0.000107418
ukb-b-1020	Binary	Operative procedures - secondary OPCS: Z70.5 Lower end of radius NEC	Health-related outcomes/Hospital inpatient	Summary Operations	Others	MRC-IEU	463010	3490	459520	T	0.400545	-0.000252729	0.17	0.000183354
ukb-b-10848	Binary	Operative procedures - secondary OPCS: Z80.1 First metatarsal	Health-related outcomes/Hospital inpatient	Summary Operations	Others	MRC-IEU	463010	1136	461874	T	0.400545	3.94e-05	0.709999	0.000104913
ukb-b-17708	Binary	Operative procedures - secondary OPCS: Z81.2 Acromioclavicular joint	Health-related outcomes/Hospital inpatient	Summary Operations	Others	MRC-IEU	463010	1909	461101	T	0.400545	0.000175036	0.2	0.000135966
ukb-b-11427	Binary	Operative procedures - secondary OPCS: Z81.4 Shoulder joint	Health-related outcomes/Hospital inpatient	Summary Operations	Others	MRC-IEU	463010	3638	459372	T	0.400545	0.00024009	0.2	0.000187328
ukb-b-7443	Binary	Operative procedures - secondary OPCS: Z81.5 Elbow joint	Health-related outcomes/Hospital inpatient	Summary Operations	Others	MRC-IEU	463010	1245	461765	T	0.400545	7.46e-05	0.5	0.000109879
ukb-b-16715	Binary	Operative procedures - secondary OPCS: Z84.1 Sacroiliac joint	Health-related outcomes/Hospital inpatient	Summary Operations	Others	MRC-IEU	463010	1003	462007	T	0.400545	5.94e-05	0.55	9.86e-05
ukb-b-17133	Binary	Operative procedures - secondary OPCS: Z84.3 Hip joint	Health-related outcomes/Hospital inpatient	Summary Operations	Others	MRC-IEU	463010	2593	460417	T	0.400545	-0.000352979	0.0259998	0.000158325
ukb-b-10001	Binary	Operative procedures - secondary OPCS: Z84.6 Knee joint	Health-related outcomes/Hospital inpatient	Summary Operations	Others	MRC-IEU	463010	6661	456349	T	0.400545	0.000389527	0.12	0.000252612
ukb-b-15453	Binary	Operative procedures - secondary OPCS: Z85.6 Ankle joint	Health-related outcomes/Hospital inpatient	Summary Operations	Others	MRC-IEU	463010	2186	460824	T	0.400545	-0.000234888	0.11	0.000145435
ukb-b-17501	Binary	Operative procedures - secondary OPCS: Z86.4 Metatarsophalangeal joint of great toe	Health-related outcomes/Hospital inpatient	Summary Operations	Others	MRC-IEU	463010	1496	461514	T	0.400545	0.000108732	0.37	0.000120355
ukb-b-20155	Binary	Operative procedures - secondary OPCS: Z89.5 Thumb NEC	Health-related outcomes/Hospital inpatient	Summary Operations	Others	MRC-IEU	463010	1020	461990	T	0.400545	-8.45e-05	0.4	9.95e-05
ukb-b-10281	Binary	Operative procedures - secondary OPCS: Z89.6 Finger NEC	Health-related outcomes/Hospital inpatient	Summary Operations	Others	MRC-IEU	463010	2496	460514	T	0.400545	-0.000101259	0.51	0.000155349
ukb-b-4316	Binary	Operative procedures - secondary OPCS: Z92.4 Chest NEC	Health-related outcomes/Hospital inpatient	Summary Operations	Others	MRC-IEU	463010	1482	461528	T	0.400545	-0.00016465	0.17	0.000119829
ukb-b-1865	Binary	Operative procedures - secondary OPCS: Z92.6 Abdomen NEC	Health-related outcomes/Hospital inpatient	Summary Operations	Others	MRC-IEU	463010	3573	459437	T	0.400545	0.000237862	0.2	0.00018566
ukb-b-1807	Binary	Operative procedures - secondary OPCS: Z92.7 Trunk NEC	Health-related outcomes/Hospital inpatient	Summary Operations	Others	MRC-IEU	463010	2644	460366	T	0.400545	0.00023127	0.15	0.000159866
ukb-b-5222	Binary	Operative procedures - secondary OPCS: Z94.1 Bilateral operation	Health-related outcomes/Hospital inpatient	Summary Operations	Others	MRC-IEU	463010	19719	443291	T	0.400545	-0.000525437	0.22	0.000428424
ukb-b-6222	Binary	Operative procedures - secondary OPCS: Z94.2 Right sided operation	Health-related outcomes/Hospital inpatient	Summary Operations	Others	MRC-IEU	463010	96353	366657	T	0.400545	0.000511313	0.55	0.000860925
ukb-b-1567	Binary	Operative procedures - secondary OPCS: Z94.3 Left sided operation	Health-related outcomes/Hospital inpatient	Summary Operations	Others	MRC-IEU	463010	92569	370441	T	0.400545	0.000866736	0.31	0.000848391
ukb-b-14961	Binary	Other serious medical condition/disability diagnosed by doctor	Touchscreen/Health and medical history	Medical conditions	Others	MRC-IEU	454253	93267	360986	T	0.400571	-0.000440866	0.61	0.000864583
ukb-b-2317	Binary	Pace-maker	Verbal interview	Operations	Others	MRC-IEU	462552	1446	461106	T	0.400545	0.000127675	0.28	0.000118459
ukb-d-XV_PREGNANCY_BIRTH	Binary	Pregnancy, childbirth and the puerperium	NA	Summary Diagnoses	Others	Neale Lab	361194	11959	349235	T	0.399752	0.000117355	0.751867	0.000371165
ukb-b-20292	Binary	Taking other prescription medications	Touchscreen/Health and medical history	Medication	Others	MRC-IEU	461332	216598	244734	T	0.400603	-0.000317437	0.760001	0.00105736
ukb-b-4693	Binary	Treatment/medication code: co-enzyme q10/ubiquinone/bio-quinone/coenzyme q10	Verbal interview	Medication	Others	MRC-IEU	462933	1584	461349	T	0.400551	-0.000128867	0.3	0.000123891
ukb-b-3503	Binary	Treatment/medication code: Free-text entry, unable to be coded	Verbal interview	Medication	Others	MRC-IEU	462933	15731	447202	T	0.400551	7.09e-05	0.85	0.000384061
ukb-b-4880	Binary	Treatment/medication code: garlic product	Verbal interview	Medication	Others	MRC-IEU	462933	6151	456782	T	0.400551	-0.000172658	0.48	0.000242979
ukb-b-17010	Binary	Treatment/medication code: omega-3/fish oil supplement	Verbal interview	Medication	Others	MRC-IEU	462933	17371	445562	T	0.400551	-0.00021495	0.59	0.000402999
ukb-b-2669	Binary	Treatment/medication code: vitamin b compound tablet	Verbal interview	Medication	Others	MRC-IEU	462933	3328	459605	T	0.400551	-0.000282811	0.11	0.000179217
ukb-b-18819	Binary	Treatment/medication code: vitamin b12 preparation	Verbal interview	Medication	Others	MRC-IEU	462933	1417	461516	T	0.400551	0.000113973	0.33	0.000117199
ukb-b-12466	Binary	Treatment/medication code: vitamin c product	Verbal interview	Medication	Others	MRC-IEU	462933	1222	461711	T	0.400551	-9.39e-05	0.39	0.000108867
ukb-b-4991	Binary	Treatment/medication code: vitamin d product	Verbal interview	Medication	Others	MRC-IEU	462933	1251	461682	T	0.400551	-0.000273607	0.0129999	0.000110105
ukb-b-16288	Binary	Treatment/medication code: vitamin e product	Verbal interview	Medication	Others	MRC-IEU	462933	1741	461192	T	0.599449	-5.83e-07	1	0.000129839
ukb-b-19262	Binary	Treatment/medication code: zinc product	Verbal interview	Medication	Others	MRC-IEU	462933	3088	459845	T	0.400551	0.000153849	0.37	0.000172683
ukb-b-3563	Binary	Vitamin and mineral supplements: Folic acid or Folate (Vit B9)	Touchscreen/Health and medical history	Medication	Others	MRC-IEU	460351	10049	450302	T	0.400556	-0.000330485	0.29	0.000310671
ukb-b-16812	Binary	Vitamin and mineral supplements: Multivitamins +/- minerals	Touchscreen/Health and medical history	Medication	Others	MRC-IEU	460351	99624	360727	T	0.400556	0.000580395	0.51	0.000873361
ukb-b-9596	Binary	Vitamin and mineral supplements: Vitamin A	Touchscreen/Health and medical history	Medication	Others	MRC-IEU	460351	8863	451488	T	0.400556	0.000342027	0.24	0.000292382
ukb-b-10188	Binary	Vitamin and mineral supplements: Vitamin B	Touchscreen/Health and medical history	Medication	Others	MRC-IEU	460351	19395	440956	T	0.400556	-0.00033242	0.44	0.000426853
ukb-b-15175	Binary	Vitamin and mineral supplements: Vitamin C	Touchscreen/Health and medical history	Medication	Others	MRC-IEU	460351	39880	420471	T	0.400556	-0.000305152	0.61	0.000598369
ukb-b-12648	Binary	Vitamin and mineral supplements: Vitamin D	Touchscreen/Health and medical history	Medication	Others	MRC-IEU	460351	17879	442472	T	0.400556	-0.000519198	0.21	0.000410152
ukb-b-12506	Binary	Vitamin and mineral supplements: Vitamin E	Touchscreen/Health and medical history	Medication	Others	MRC-IEU	460351	13548	446803	T	0.400556	0.000489366	0.17	0.000359404
ukb-b-17814	Binary	Caffeine drink within last hour	Physical measures	Spirometry	Physical measures	MRC-IEU	424873	8991	415882	T	0.400757	7.83e-05	0.81	0.000318707
ukb-d-6020_1	Binary	Completion status of test: Fully completed	NA	ECG during exercise	Physical measures	Neale Lab	54007	50215	3792	T	0.397911	0.000310846	0.843342	0.00157294
ukb-d-6020_33	Binary	Completion status of test: Heart rate reached safety level	NA	ECG during exercise	Physical measures	Neale Lab	54007	2923	51084	T	0.397911	0.000111913	0.936188	0.00139783
ukb-b-266	Binary	Current eye infection	Physical measures	Eye surgery/complications	Physical measures	MRC-IEU	102466	1110	101356	T	0.400289	-0.000347116	0.46	0.000467116
ukb-b-19066	Binary	Reproduciblity of spirometry measurement using ERS/ATS criteria	Physical measures	Spirometry	Physical measures	MRC-IEU	345665	269839	75826	T	0.400457	-4.77e-05	0.96	0.000981107
ukb-b-2557	Binary	Smoked cigarette or pipe within last hour	Physical measures	Spirometry	Physical measures	MRC-IEU	43496	5587	37909	T	0.396756	0.00284733	0.22	0.00231405
ukb-b-16609	Binary	Target heart rate achieved	Physical measures	ECG during exercise	Physical measures	MRC-IEU	68426	6995	61431	T	0.398328	-0.000901694	0.59	0.00166383
ukb-b-11188	Binary	Used an inhaler for chest within last hour	Physical measures	Spirometry	Physical measures	MRC-IEU	424873	3070	421803	T	0.400757	0.000361472	0.0539995	0.00018748
ukb-d-J10_ASTHMA	Binary	Asthma	NA	Summary Diagnoses	Respiratory	Neale Lab	361194	1993	359201	T	0.399752	0.000292257	0.100692	0.000178041
ukb-d-ASTHMA_HOSPITAL1	Binary	Asthma, hospital admissions 1	NA	Summary Diagnoses	Respiratory	Neale Lab	361194	1986	359208	T	0.399752	0.00028962	0.103198	0.00017773
ukb-d-ASTHMA_PNEUMONIA	Binary	Asthma-related pneumonia	NA	Summary Diagnoses	Respiratory	Neale Lab	361194	5900	355294	T	0.399752	0.000218945	0.471677	0.000304195
ukb-b-20296	Binary	Blood clot, DVT, bronchitis, emphysema, asthma, rhinitis, eczema, allergy diagnosed by doctor: Asthma	Touchscreen/Health and medical history	Medical conditions	Respiratory	MRC-IEU	462013	53257	408756	T	0.400562	0.00095053	0.16	0.000674649
ukb-b-16207	Binary	Blood clot, DVT, bronchitis, emphysema, asthma, rhinitis, eczema, allergy diagnosed by doctor: Emphysema/chronic bronchitis	Touchscreen/Health and medical history	Medical conditions	Respiratory	MRC-IEU	462013	7844	454169	T	0.400562	-3.15e-05	0.91	0.000274117
ukb-b-17241	Binary	Blood clot, DVT, bronchitis, emphysema, asthma, rhinitis, eczema, allergy diagnosed by doctor: Hayfever, allergic rhinitis or eczema	Touchscreen/Health and medical history	Medical conditions	Respiratory	MRC-IEU	462013	106201	355812	T	0.400562	3.67e-05	0.97	0.00088688
ukb-b-12841	Binary	Bring up phlegm/sputum/mucus on most days	Online follow-up/Work environment	Medical information	Respiratory	MRC-IEU	112583	9677	102906	T	0.403112	0.000390766	0.74	0.0011999
ukb-d-BRONCHITIS	Binary	Bronchitis	NA	Summary Diagnoses	Respiratory	Neale Lab	361194	4283	356911	T	0.399752	0.000275237	0.289805	0.000260014
ukb-d-CARDIAC_ARRHYTM	Binary	Cardiac arrhytmias, COPD co-morbidities	NA	Summary Diagnoses	Respiratory	Neale Lab	361194	8801	352393	T	0.399752	-1.84e-05	0.960207	0.000368587
ukb-d-ASTHMA_CHILD	Binary	Childhood asthma (age<16)	NA	Summary Diagnoses	Respiratory	Neale Lab	361194	1993	359201	T	0.399752	0.000292257	0.100692	0.000178041
ukb-d-COPD_EXCL	Binary	COPD differential diagnosis	NA	Summary Diagnoses	Respiratory	Neale Lab	361194	26710	334484	T	0.399752	0.000517542	0.4093	0.000627227
ukb-d-COPD_EARLYANDLATER	Binary	COPD, early/later onset	NA	Summary Diagnoses	Respiratory	Neale Lab	361194	1897	359297	T	0.399752	-1.22e-05	0.944072	0.000173497
ukb-d-J18	Binary	Diagnoses - main ICD10: J18 Pneumonia, organism unspecified	NA	Summary Diagnoses	Respiratory	Neale Lab	361194	4630	356564	T	0.399752	0.000240767	0.406998	0.000290364
ukb-b-8707	Binary	Diagnoses - main ICD10: J22 Unspecified acute lower respiratory infection	Health-related outcomes/Hospital inpatient	Summary Diagnoses	Respiratory	MRC-IEU	463010	3135	459875	T	0.400545	0.000292459	0.0929994	0.00017397
ukb-d-J32	Binary	Diagnoses - main ICD10: J32 Chronic sinusitis	NA	Summary Diagnoses	Respiratory	Neale Lab	361194	1179	360015	T	0.399752	0.000130402	0.353117	0.000140434
ukb-a-541	Binary	Diagnoses - main ICD10: J33 Nasal polyp	Health-related outcomes/Hospital inpatient	Summary Diagnoses	Respiratory	Neale Lab	337199	1637	335562	T	0.400525	2.44e-05	0.887563	0.000172676
ukb-a-542	Binary	Diagnoses - main ICD10: J34 Other disorders of nose and nasal sinuses	Health-related outcomes/Hospital inpatient	Summary Diagnoses	Respiratory	Neale Lab	337199	3433	333766	T	0.400525	0.000143038	0.566238	0.000249367
ukb-d-J38	Binary	Diagnoses - main ICD10: J38 Diseases of vocal cords and larynx, not elsewhere classified	NA	Summary Diagnoses	Respiratory	Neale Lab	361194	1168	360026	T	0.399752	-0.00016363	0.246306	0.000141137
ukb-a-543	Binary	Diagnoses - main ICD10: J44 Other chronic obstructive pulmonary disease	Health-related outcomes/Hospital inpatient	Summary Diagnoses	Respiratory	Neale Lab	337199	874	336325	T	0.400525	-0.000150248	0.234406	0.000126356
ukb-d-J45	Binary	Diagnoses - main ICD10: J45 Asthma	NA	Summary Diagnoses	Respiratory	Neale Lab	361194	1693	359501	T	0.399752	0.00033136	0.0547268	0.000172489
ukb-b-9369	Binary	Diagnoses - secondary ICD10: J22 Unspecified acute lower respiratory infection	Health-related outcomes/Hospital inpatient	Summary Diagnoses	Respiratory	MRC-IEU	463010	2514	460496	T	0.400545	0.000251761	0.11	0.000155902
ukb-b-9925	Binary	Diagnoses - secondary ICD10: J90 Pleural effusion, not elsewhere classified	Health-related outcomes/Hospital inpatient	Summary Diagnoses	Respiratory	MRC-IEU	463010	2411	460599	T	0.400545	7.33e-05	0.630001	0.000152705
ukb-d-X_RESPIRATORY	Binary	Diseases of the respiratory system	NA	Summary Diagnoses	Respiratory	Neale Lab	361194	25381	335813	T	0.399752	0.000575538	0.347684	0.000612866
ukb-b-11297	Binary	Doctor diagnosed asthma	Online follow-up/Work environment	Medical information	Respiratory	MRC-IEU	112583	14283	98300	T	0.403112	-0.000779428	0.58	0.00142712
ukb-b-1234	Binary	Doctor diagnosed chronic bronchitis	Online follow-up/Work environment	Medical information	Respiratory	MRC-IEU	112583	1273	111310	T	0.403112	-0.000236817	0.6	0.000454138
ukb-b-20464	Binary	Doctor diagnosed COPD (chronic obstructive pulmonary disease)	Online follow-up/Work environment	Medical information	Respiratory	MRC-IEU	112583	1658	110925	T	0.403112	6.39e-05	0.9	0.000515856
ukb-b-7178	Binary	Doctor diagnosed hayfever or allergic rhinitis	Online follow-up/Work environment	Medical information	Respiratory	MRC-IEU	112583	25486	87097	T	0.403112	-0.000152369	0.93	0.00179379
ukb-d-ILD_DIFF_DG	Binary	ILD differential diagnosis	NA	Summary Diagnoses	Respiratory	Neale Lab	361194	26710	334484	T	0.399752	0.000517542	0.4093	0.000627227
ukb-d-PULM_MEDICATIO_COMORB	Binary	Medication related adverse effects (Asthma/COPD)	NA	Summary Diagnoses	Respiratory	Neale Lab	361194	21706	339488	T	0.399752	0.000624598	0.264697	0.000559997
ukb-b-18113	Binary	Non-cancer illness code, self-reported: asthma	NA	Medical conditions	Respiratory	MRC-IEU	462933	53598	409335	T	0.400551	0.000990557	0.14	0.000675137
ukb-b-18163	Binary	Non-cancer illness code, self-reported: bronchiectasis	Touchscreen/Health and medical history	Medical conditions	Respiratory	MRC-IEU	462933	1080	461853	T	0.400551	0.000151865	0.14	0.000102368
ukb-b-3467	Binary	Non-cancer illness code, self-reported: bronchitis	Touchscreen/Health and medical history	Medical conditions	Respiratory	MRC-IEU	462933	3428	459505	T	0.400551	0.000288079	0.11	0.000181896
ukb-b-13447	Binary	Non-cancer illness code, self-reported: chronic obstructive airways disease/copd	Touchscreen/Health and medical history	Medical conditions	Respiratory	MRC-IEU	462933	1605	461328	T	0.400551	-8.55e-06	0.95	0.000124652
ukb-b-69	Binary	Non-cancer illness code, self-reported: chronic sinusitis	NA	Medical conditions	Respiratory	MRC-IEU	462933	2888	460045	T	0.400551	-4.16e-06	0.98	0.00016705
ukb-b-7280	Binary	Non-cancer illness code, self-reported: emphysema/chronic bronchitis	Touchscreen/Health and medical history	Medical conditions	Respiratory	MRC-IEU	462933	6417	456516	T	0.400551	-0.000156673	0.53	0.000247891
ukb-b-8425	Binary	Non-cancer illness code, self-reported: nasal polyps	Touchscreen/Health and medical history	Medical conditions	Respiratory	MRC-IEU	462933	2019	460914	T	0.400551	7.21e-05	0.61	0.000139789
ukb-b-4533	Binary	Non-cancer illness code, self-reported: pneumonia	Touchscreen/Health and medical history	Medical conditions	Respiratory	MRC-IEU	462933	6572	456361	T	0.400551	0.000137675	0.58	0.000250971
ukb-b-3693	Binary	Non-cancer illness code, self-reported: spontaneous pneumothorax/recurrent pneumothorax	Touchscreen/Health and medical history	Medical conditions	Respiratory	MRC-IEU	462933	1097	461836	T	0.400551	0.000139403	0.18	0.000103117
ukb-b-17049	Binary	Non-cancer illness code, self-reported: tonsiltis	Touchscreen/Health and medical history	Medical conditions	Respiratory	MRC-IEU	462933	3205	459728	T	0.400551	0.000159582	0.36	0.000175945
ukb-b-19473	Binary	Operation code: nasal polyp surgery / nasal polypectomy	Verbal interview	Operations	Respiratory	MRC-IEU	462933	1360	461573	T	0.400551	3.59e-05	0.75	0.000114812
ukb-b-16217	Binary	Operation code: nasal/sinus/nose surgery	Verbal interview	Operations	Respiratory	MRC-IEU	462933	16197	446736	T	0.400551	0.000135242	0.73	0.000389201
ukb-b-8491	Binary	Operation code: other thoracic surgery	Verbal interview	Operations	Respiratory	MRC-IEU	462933	1440	461493	T	0.400551	-0.000101632	0.39	0.00011813
ukb-b-2126	Binary	Operation code: throat/larynx surgery (incl tracheostomy)	Verbal interview	Operations	Respiratory	MRC-IEU	462933	2761	460172	T	0.400551	-8.06e-05	0.62	0.000163347
ukb-b-15096	Binary	Operation code: tonsillectomy / tonsil surgery	Verbal interview	Operations	Respiratory	MRC-IEU	462933	20848	442085	T	0.400551	0.000155545	0.719999	0.000439616
ukb-b-11497	Binary	Operation code: tonsillectomy +/- adenoids	Verbal interview	Operations	Respiratory	MRC-IEU	462933	72111	390822	T	0.400551	3.87e-05	0.96	0.000767121
ukb-b-19711	Binary	Operative procedures - main OPCS: E03.6 Septoplasty of nose NEC	Health-related outcomes/Hospital inpatient	Summary Operations	Respiratory	MRC-IEU	463010	3227	459783	T	0.400545	5.52e-05	0.75	0.000176429
ukb-b-46	Binary	Operative procedures - main OPCS: E08.1 Polypectomy of internal nose	Health-related outcomes/Hospital inpatient	Summary Operations	Respiratory	MRC-IEU	463010	2035	460975	T	0.400545	0.00013228	0.35	0.000140305
ukb-b-78	Binary	Operative procedures - main OPCS: E09.1 Excision of lesion of external nose	Health-related outcomes/Hospital inpatient	Summary Operations	Respiratory	MRC-IEU	463010	1908	461102	T	0.400545	-8.64e-05	0.52	0.000135913
ukb-b-3035	Binary	Operative procedures - main OPCS: E36.9 Unspecified diagnostic endoscopic examination of larynx	Health-related outcomes/Hospital inpatient	Summary Operations	Respiratory	MRC-IEU	463010	1231	461779	T	0.400545	8.42e-05	0.44	0.000109251
ukb-b-10919	Binary	Operative procedures - main OPCS: E49.9 Unspecified diagnostic fibreoptic endoscopic examination of lower respiratory tract	Health-related outcomes/Hospital inpatient	Summary Operations	Respiratory	MRC-IEU	463010	1552	461458	T	0.400545	0.00016319	0.18	0.000122617
ukb-b-6543	Binary	Operative procedures - secondary OPCS: E04.1 Submucous diathermy to turbinate of nose	Health-related outcomes/Hospital inpatient	Summary Operations	Respiratory	MRC-IEU	463010	1144	461866	T	0.400545	-5.95e-05	0.57	0.000105315
ukb-b-17962	Binary	Operative procedures - secondary OPCS: E13.3 Intranasal antrostomy	Health-related outcomes/Hospital inpatient	Summary Operations	Respiratory	MRC-IEU	463010	1246	461764	T	0.400545	0.000133664	0.22	0.000109912
ukb-b-4820	Binary	Operative procedures - secondary OPCS: E13.6 Puncture of maxillary antrum	Health-related outcomes/Hospital inpatient	Summary Operations	Respiratory	MRC-IEU	463010	1032	461978	T	0.400545	-1.11e-05	0.91	0.000100046
ukb-b-13380	Binary	Operative procedures - secondary OPCS: E36.9 Unspecified diagnostic endoscopic examination of larynx	Health-related outcomes/Hospital inpatient	Summary Operations	Respiratory	MRC-IEU	463010	1051	461959	T	0.400545	-2.3e-05	0.82	0.000100984
ukb-d-PULMONARYDG	Binary	Other pulmonary diagnosis	NA	Summary Diagnoses	Respiratory	Neale Lab	361194	25381	335813	T	0.399752	0.000575538	0.347684	0.000612866
ukb-d-PNEUMONIA	Binary	Pneumonias (Asthma/COPD co-morbidities)	NA	Summary Diagnoses	Respiratory	Neale Lab	361194	5900	355294	T	0.399752	0.000218945	0.471677	0.000304195
ukb-b-20515	Binary	Recent medication for asthma	Online follow-up/Work environment	Medical information	Respiratory	MRC-IEU	14283	8869	5414	T	0.404559	-0.0127602	0.0290001	0.00583471
ukb-b-12753	Binary	Recent medication for hayfever or allergic rhinitis	Online follow-up/Work environment	Medical information	Respiratory	MRC-IEU	25486	12212	13274	T	0.403614	-0.00537344	0.23	0.00451979
ukb-b-17400	Binary	Snoring	Touchscreen/Lifestyle and environment	Sleep	Respiratory	MRC-IEU	430438	270007	160431	T	0.400578	-0.00437706	2.5e-05	0.00103874
ukb-d-ASTHMA_EOSINOPHIL_SUGG	Binary	Suggestive for eosinophilic asthma	NA	Summary Diagnoses	Respiratory	Neale Lab	361194	2302	358892	T	0.399752	0.000207895	0.276804	0.000191163
ukb-b-12984	Binary	Treatment/medication code: beclazone 50 inhaler	Verbal interview	Medication	Respiratory	MRC-IEU	462933	1319	461614	T	0.400551	1.58e-05	0.89	0.000113099
ukb-b-17681	Binary	Treatment/medication code: beclometasone	Verbal interview	Medication	Respiratory	MRC-IEU	462933	4209	458724	T	0.400551	-1.4e-05	0.94	0.000201404
ukb-b-8587	Binary	Treatment/medication code: beclomethasone	Verbal interview	Medication	Respiratory	MRC-IEU	462933	1835	461098	T	0.400551	-4.33e-06	0.97	0.000133305
ukb-b-15761	Binary	Treatment/medication code: bricanyl 250mcg inhaler	Verbal interview	Medication	Respiratory	MRC-IEU	462933	1035	461898	T	0.400551	3.49e-05	0.73	0.000100207
ukb-b-19236	Binary	Treatment/medication code: fluticasone	Verbal interview	Medication	Respiratory	MRC-IEU	462933	2024	460909	T	0.400551	0.000150954	0.28	0.000139986
ukb-b-11492	Binary	Treatment/medication code: salamol 100micrograms inhaler	Verbal interview	Medication	Respiratory	MRC-IEU	462933	1408	461525	T	0.400551	-0.000258911	0.0269998	0.000116832
ukb-b-12301	Binary	Treatment/medication code: salbutamol	Verbal interview	Medication	Respiratory	MRC-IEU	462933	5499	457434	T	0.400551	-0.000149443	0.52	0.000229868
ukb-b-11689	Binary	Treatment/medication code: salbutamol 100micrograms spacehaler	Verbal interview	Medication	Respiratory	MRC-IEU	462933	2899	460034	T	0.400551	-0.000176748	0.29	0.000167387
ukb-b-12725	Binary	Treatment/medication code: salmeterol	Verbal interview	Medication	Respiratory	MRC-IEU	462933	1211	461722	T	0.599449	3.23e-07	1	0.00010838
ukb-a-178	Binary	Treatment/medication code: salmeterol product	Verbal interview	Medication	Respiratory	Neale Lab	337159	209	336950	T	0.400525	-5.37e-05	0.385458	6.19e-05
ukb-b-17836	Binary	Treatment/medication code: seretide 50 evohaler	Verbal interview	Medication	Respiratory	MRC-IEU	462933	5409	457524	T	0.400551	-0.000105397	0.64	0.000227957
ukb-b-7754	Binary	Treatment/medication code: serevent 25mcg inhaler	Verbal interview	Medication	Respiratory	MRC-IEU	462933	1244	461689	T	0.400551	7.16e-05	0.51	0.000109829
ukb-a-187	Binary	Treatment/medication code: spiriva 18micrograms inhalation capsule	Verbal interview	Medication	Respiratory	Neale Lab	337159	486	336673	T	0.400525	7.57e-05	0.42219	9.43e-05
ukb-b-9224	Binary	Treatment/medication code: symbicort 100/6 turbohaler	Verbal interview	Medication	Respiratory	MRC-IEU	462933	2815	460118	T	0.400551	4.28e-05	0.8	0.000164922
ukb-b-7896	Binary	Treatment/medication code: tiotropium	Verbal interview	Medication	Respiratory	MRC-IEU	462933	1151	461782	T	0.400551	3.81e-05	0.719999	0.000105641
ukb-b-13148	Binary	Treatment/medication code: ventolin 100micrograms inhaler	Verbal interview	Medication	Respiratory	MRC-IEU	462933	13244	449689	T	0.400551	0.00100361	0.00449997	0.000353407
ukb-d-5182_1	Binary	Both eyes present: Yes	NA	Eye surgery/complications	Sense organs	Neale Lab	80386	80283	103	T	0.399093	-0.000220597	0.226594	0.000182434
ukb-d-H7_MACULADEGEN	Binary	Degeneration of macula and posterior pole	NA	Summary Diagnoses	Sense organs	Neale Lab	361194	1013	360181	T	0.399752	-9.48e-05	0.455561	0.000126998
ukb-d-H00	Binary	Diagnoses - main ICD10: H00 Hordeolum and chalazion	NA	Summary Diagnoses	Sense organs	Neale Lab	361194	1467	359727	T	0.399752	9.02e-05	0.559964	0.000154737
ukb-d-H02	Binary	Diagnoses - main ICD10: H02 Other disorders of eyelid	NA	Summary Diagnoses	Sense organs	Neale Lab	361194	4294	356900	T	0.399752	-0.000214739	0.42143	0.000267106
ukb-d-H04	Binary	Diagnoses - main ICD10: H04 Disorders of lachrymal system	NA	Summary Diagnoses	Sense organs	Neale Lab	361194	1476	359718	T	0.399752	-0.000105982	0.500397	0.000157275
ukb-a-529	Binary	Diagnoses - main ICD10: H25 Senile cataract	Health-related outcomes/Hospital inpatient	Summary Diagnoses	Sense organs	Neale Lab	337199	2651	334548	T	0.400525	-7.26e-05	0.740902	0.000219496
ukb-a-530	Binary	Diagnoses - main ICD10: H26 Other cataract	Health-related outcomes/Hospital inpatient	Summary Diagnoses	Sense organs	Neale Lab	337199	6025	331174	T	0.400525	-0.000325867	0.322259	0.000329216
ukb-d-H33	Binary	Diagnoses - main ICD10: H33 Retinal detachments and breaks	NA	Summary Diagnoses	Sense organs	Neale Lab	361194	2671	358523	T	0.399752	-2.93e-05	0.887985	0.000207956
ukb-d-H35	Binary	Diagnoses - main ICD10: H35 Other retinal disorders	NA	Summary Diagnoses	Sense organs	Neale Lab	361194	1551	359643	T	0.399752	-6.05e-06	0.969938	0.000160589
ukb-d-H40	Binary	Diagnoses - main ICD10: H40 Glaucoma	NA	Summary Diagnoses	Sense organs	Neale Lab	361194	1715	359479	T	0.399752	-8.43e-06	0.959807	0.000167213
ukb-d-VIII_EAR_MASTOID	Binary	Diseases of the ear and mastoid process	NA	Summary Diagnoses	Sense organs	Neale Lab	361194	5252	355942	T	0.399752	5.46e-05	0.849377	0.000287674
ukb-d-VII_EYE_ADNEXA	Binary	Diseases of the eye and adnexa	NA	Summary Diagnoses	Sense organs	Neale Lab	361194	29878	331316	T	0.399752	0.000974982	0.134623	0.000651673
ukb-d-H7_LACRIMALSYSTEM	Binary	Disorders of lacrimal system	NA	Summary Diagnoses	Sense organs	Neale Lab	361194	1555	359639	T	0.399752	-0.000105982	0.500397	0.000157275
ukb-d-H7_LENS	Binary	Disorders of lens	NA	Summary Diagnoses	Sense organs	Neale Lab	361194	17076	344118	T	0.399752	0.00088867	0.0761658	0.000501116
ukb-d-5324_0	Binary	Ever had cataract surgery: No	NA	Eye surgery/complications	Sense organs	Neale Lab	5799	4137	1662	T	0.396361	0.00522495	0.516801	0.00805916
ukb-d-5328_0	Binary	Ever had corneal graft surgery: No	NA	Eye surgery/complications	Sense organs	Neale Lab	5786	5644	142	T	0.396647	-0.00242496	0.411155	0.00295035
ukb-d-5327_0	Binary	Ever had laser treatment for glaucoma or high eye pressure: No	NA	Eye surgery/complications	Sense organs	Neale Lab	5788	5597	191	T	0.396683	0.00202188	0.551791	0.00339746
ukb-d-5325_4	Binary	Ever had refractive laser eye surgery: Both eyes	NA	Eye surgery/complications	Sense organs	Neale Lab	5719	1258	4461	T	0.395786	0.00796247	0.291785	0.0075523
ukb-d-5325_0	Binary	Ever had refractive laser eye surgery: No	NA	Eye surgery/complications	Sense organs	Neale Lab	5719	4085	1634	T	0.395786	-0.00367923	0.657843	0.00830679
ukb-b-8329	Binary	Eye problems/disorders: Cataract	Touchscreen/Health and medical history	Eyesight	Sense organs	MRC-IEU	150642	14254	136388	T	0.400187	-0.00138091	0.2	0.00108887
ukb-b-10181	Binary	Eye problems/disorders: Diabetes related eye disease	Touchscreen/Health and medical history	Eyesight	Sense organs	MRC-IEU	150642	2940	147702	T	0.400187	-0.000167377	0.74	0.000514146
ukb-b-17324	Binary	Eye problems/disorders: Glaucoma	Touchscreen/Health and medical history	Eyesight	Sense organs	MRC-IEU	150642	6464	144178	T	0.400187	0.000176451	0.81	0.000753336
ukb-b-9050	Binary	Eye problems/disorders: Injury or trauma resulting in loss of vision	Touchscreen/Health and medical history	Eyesight	Sense organs	MRC-IEU	150642	2770	147872	T	0.400187	0.000790902	0.11	0.000499724
ukb-b-17194	Binary	Eye problems/disorders: Macular degeneration	Touchscreen/Health and medical history	Eyesight	Sense organs	MRC-IEU	150642	3553	147089	T	0.400187	-0.00059697	0.29	0.000564859
ukb-b-10066	Binary	Eye problems/disorders: Other serious eye condition	Touchscreen/Health and medical history	Eyesight	Sense organs	MRC-IEU	150642	8438	142204	T	0.400187	-0.000791796	0.35	0.000855896
ukb-b-19060	Binary	Hearing aid user	Touchscreen/Health and medical history	Hearing	Sense organs	MRC-IEU	280546	14048	266498	T	0.401097	-0.000487743	0.41	0.000594138
ukb-b-18275	Binary	Hearing difficulty/problems with background noise	Touchscreen/Health and medical history	Hearing	Sense organs	MRC-IEU	453482	171586	281896	T	0.400509	-0.00239158	0.02	0.00103022
ukb-d-2247_0	Binary	Hearing difficulty/problems: No	NA	Hearing	Sense organs	Neale Lab	346635	255838	90797	T	0.399903	0.0020154	0.0570532	0.00105912
ukb-a-257	Binary	Hearing difficulty/problems: Yes	NA	Hearing	Sense organs	Neale Lab	323978	84839	239139	T	0.400525	-0.00212126	0.0555584	0.001108
ukb-d-4849_0	Binary	Hearing test done: No, I am unable to do this	NA	Hearing test	Sense organs	Neale Lab	119880	1330	118550	T	0.399525	-0.000512032	0.241679	0.000437332
ukb-d-4849_1	Binary	Hearing test done: Yes	NA	Hearing test	Sense organs	Neale Lab	119880	117205	2675	T	0.399525	0.00120384	0.0506886	0.000616053
ukb-d-20002_1278	Binary	Non-cancer illness code, self-reported: cataract	NA	Medical conditions	Sense organs	Neale Lab	361141	5045	356096	T	0.399757	-0.000268622	0.339057	0.000280976
ukb-b-5188	Binary	Non-cancer illness code, self-reported: ear/vestibular disorder	Touchscreen/Health and medical history	Medical conditions	Sense organs	MRC-IEU	462933	4012	458921	T	0.400551	0.000356619	0.0700003	0.000196637
ukb-b-9058	Binary	Non-cancer illness code, self-reported: eye/eyelid problem	Touchscreen/Health and medical history	Medical conditions	Sense organs	MRC-IEU	462933	3641	459292	T	0.400551	0.000157763	0.4	0.000187426
ukb-b-8398	Binary	Non-cancer illness code, self-reported: glaucoma	NA	Medical conditions	Sense organs	MRC-IEU	462933	4737	458196	T	0.400551	0.000178507	0.4	0.000213525
ukb-b-11736	Binary	Non-cancer illness code, self-reported: meniere's disease	Touchscreen/Health and medical history	Medical conditions	Sense organs	MRC-IEU	462933	1321	461612	T	0.400551	-1.32e-05	0.91	0.000113174
ukb-b-1763	Binary	Non-cancer illness code, self-reported: nasal/sinus disorder	Touchscreen/Health and medical history	Medical conditions	Sense organs	MRC-IEU	462933	1754	461179	T	0.400551	9.41e-06	0.94	0.00013035
ukb-b-8637	Binary	Non-cancer illness code, self-reported: retinal detachment	Touchscreen/Health and medical history	Medical conditions	Sense organs	MRC-IEU	462933	1548	461385	T	0.400551	-0.000139525	0.25	0.000122453
ukb-d-6072_1	Binary	OCT measured (left): Measurable	NA	Retinal optical coherence tomography	Sense organs	Neale Lab	54601	46729	7872	T	0.39752	0.00249894	0.249157	0.00216844
ukb-d-6072_6	Binary	OCT measured (left): Not performed - equipment failure	NA	Retinal optical coherence tomography	Sense organs	Neale Lab	54601	5540	49061	T	0.39752	-0.00244854	0.189414	0.00186579
ukb-d-6072_7	Binary	OCT measured (left): Not performed - other reason	NA	Retinal optical coherence tomography	Sense organs	Neale Lab	54601	2332	52269	T	0.39752	-5.04e-05	0.967836	0.00124983
ukb-d-6070_1	Binary	OCT measured (right): Measurable	NA	Retinal optical coherence tomography	Sense organs	Neale Lab	54608	47025	7583	T	0.397524	0.00240132	0.260749	0.00213521
ukb-d-6070_6	Binary	OCT measured (right): Not performed - equipment failure	NA	Retinal optical coherence tomography	Sense organs	Neale Lab	54608	5376	49232	T	0.397524	-0.00245111	0.183125	0.00184126
ukb-d-6070_7	Binary	OCT measured (right): Not performed - other reason	NA	Retinal optical coherence tomography	Sense organs	Neale Lab	54608	2207	52401	T	0.397524	4.98e-05	0.967383	0.00121751
ukb-b-6266	Binary	Operation code: cataract extraction/lens implant	Verbal interview	Operations	Sense organs	MRC-IEU	462933	4957	457976	T	0.400551	-0.000179163	0.41	0.000218371
ukb-b-3388	Binary	Operation code: ear surgery	Verbal interview	Operations	Sense organs	MRC-IEU	462933	7473	455460	T	0.400551	0.000539715	0.0439997	0.000267372
ukb-b-3132	Binary	Operation code: eye surgery	Verbal interview	Operations	Sense organs	MRC-IEU	462933	4337	458596	T	0.400551	0.000198438	0.33	0.000204396
ukb-b-3991	Binary	Operation code: retinal operation/vitrectomy	Verbal interview	Operations	Sense organs	MRC-IEU	462933	2727	460206	T	0.400551	-1.24e-05	0.94	0.000162315
ukb-b-14339	Binary	Operation code: rhinoplasty / nose surgery	Verbal interview	Operations	Sense organs	MRC-IEU	462933	2648	460285	T	0.400551	0.000168469	0.29	0.000159959
ukb-b-13003	Binary	Operation code: sinus surgery	Verbal interview	Operations	Sense organs	MRC-IEU	462933	1581	461352	T	0.400551	5.93e-05	0.630001	0.000123786
ukb-b-15527	Binary	Operation code: squint correction	Verbal interview	Operations	Sense organs	MRC-IEU	462933	6117	456816	T	0.400551	-0.000326237	0.18	0.000242264
ukb-b-9720	Binary	Operative procedures - main OPCS: C12.1 Excision of lesion of eyelid NEC	Health-related outcomes/Hospital inpatient	Summary Operations	Sense organs	MRC-IEU	463010	3454	459556	T	0.400545	0.000143849	0.43	0.000182561
ukb-b-15074	Binary	Operative procedures - main OPCS: C12.4 Curettage of lesion of eyelid	Health-related outcomes/Hospital inpatient	Summary Operations	Sense organs	MRC-IEU	463010	1484	461526	T	0.400545	0.000243649	0.0420001	0.00011992
ukb-b-1645	Binary	Operative procedures - main OPCS: C75.1 Insertion of prosthetic replacement for lens NEC	Health-related outcomes/Hospital inpatient	Summary Operations	Sense organs	MRC-IEU	463010	12293	450717	T	0.400545	0.00017732	0.6	0.000341135
ukb-b-13651	Binary	Operative procedures - main OPCS: C79.2 Vitrectomy using pars plana approach	Health-related outcomes/Hospital inpatient	Summary Operations	Sense organs	MRC-IEU	463010	1849	461161	T	0.400545	0.000110207	0.41	0.000133812
ukb-b-11567	Binary	Operative procedures - main OPCS: D02.1 Excision of lesion of external ear	Health-related outcomes/Hospital inpatient	Summary Operations	Sense organs	MRC-IEU	463010	1189	461821	T	0.400545	-1.46e-05	0.89	0.000107348
ukb-b-9484	Binary	Operative procedures - main OPCS: D15.1 Myringotomy with insertion of ventilation tube through tympanic membrane	Health-related outcomes/Hospital inpatient	Summary Operations	Sense organs	MRC-IEU	463010	1267	461743	T	0.400545	6.11e-05	0.58	0.000110837
ukb-b-3454	Binary	Operative procedures - secondary OPCS: C71.2 Phacoemulsification of lens	Health-related outcomes/Hospital inpatient	Summary Operations	Sense organs	MRC-IEU	463010	11848	451162	T	0.400545	0.000248238	0.46	0.000335098
ukb-b-12472	Binary	Operative procedures - secondary OPCS: C79.5 Internal tamponade of retina using gas	Health-related outcomes/Hospital inpatient	Summary Operations	Sense organs	MRC-IEU	463010	1013	461997	T	0.400545	-0.000104496	0.29	9.91e-05
ukb-b-2416	Binary	Operative procedures - secondary OPCS: C90.3 Subtenons anaesthetic	Health-related outcomes/Hospital inpatient	Summary Operations	Sense organs	MRC-IEU	463010	1169	461841	T	0.400545	-9.51e-05	0.37	0.000106468
ukb-b-197	Binary	Operative procedures - secondary OPCS: C90.9 Unspecified local anaesthetics for ophthalmology procedures	Health-related outcomes/Hospital inpatient	Summary Operations	Sense organs	MRC-IEU	463010	1115	461895	T	0.400545	-0.000153129	0.14	0.000103992
ukb-d-H7_EYELIDDIS	Binary	Other disorders of eyelid	NA	Summary Diagnoses	Sense organs	Neale Lab	361194	4529	356665	T	0.399752	-0.000211594	0.428361	0.000267164
ukb-b-7007	Binary	Other eye problems	Touchscreen/Health and medical history	Eyesight	Sense organs	MRC-IEU	461565	66747	394818	T	0.400515	-3.2e-05	0.97	0.000747209
ukb-d-H7_RETINALDISOTH	Binary	Other retinal disorders	NA	Summary Diagnoses	Sense organs	Neale Lab	361194	1692	359502	T	0.399752	3.14e-05	0.847942	0.000163958
ukb-d-H7_EYELIDNAS	Binary	Other specified and unspecified disorders of eyelid	NA	Summary Diagnoses	Sense organs	Neale Lab	361194	2186	359008	T	0.399752	4.34e-05	0.815901	0.000186388
ukb-b-9139	Binary	Reason for glasses/contact lenses: For a 'lazy' eye or an eye with poor vision since childhood (called 'amblyopia')	Touchscreen/Health and medical history	Eyesight	Sense organs	MRC-IEU	460536	3745	456791	T	0.400591	0.000132156	0.49	0.000191076
ukb-b-11465	Binary	Reason for glasses/contact lenses: For a 'squint' or 'turn' in an eye since childhood (called 'strabismus')	Touchscreen/Health and medical history	Eyesight	Sense organs	MRC-IEU	460536	1962	458574	T	0.400591	6.35e-05	0.649999	0.000138552
ukb-b-10937	Binary	Reason for glasses/contact lenses: For 'astigmatism'	Touchscreen/Health and medical history	Eyesight	Sense organs	MRC-IEU	460536	12513	448023	T	0.400591	-3.56e-05	0.92	0.000345501
ukb-b-16235	Binary	Reason for glasses/contact lenses: For just reading/near work as you are getting older (called 'presbyopia')	Touchscreen/Health and medical history	Eyesight	Sense organs	MRC-IEU	460536	39730	420806	T	0.400591	-0.000841667	0.16	0.000595225
ukb-b-18189	Binary	Reason for glasses/contact lenses: For long-sightedness, i.e. for distance and near, but particularly for near tasks like reading (called 'hypermetropia')	Touchscreen/Health and medical history	Eyesight	Sense organs	MRC-IEU	460536	19050	441486	T	0.400591	0.000407653	0.34	0.000423048
ukb-b-6353	Binary	Reason for glasses/contact lenses: For short-sightedness, i.e. only or mainly for distance viewing such as driving, cinema etc (called 'myopia')	Touchscreen/Health and medical history	Eyesight	Sense organs	MRC-IEU	460536	37362	423174	T	0.400591	0.000224426	0.7	0.000578101
ukb-b-15297	Binary	Reason for glasses/contact lenses: Other eye condition	Touchscreen/Health and medical history	Eyesight	Sense organs	MRC-IEU	460536	1615	458921	T	0.400591	-5.29e-05	0.67	0.000125755
ukb-d-H7_RETINALDETACHBREAK	Binary	Retinal detachment with retinal break	NA	Summary Diagnoses	Sense organs	Neale Lab	361194	1198	359996	T	0.399752	-4.36e-05	0.752395	0.000138168
ukb-d-H7_RETINALDETACH	Binary	Retinal detachments and breaks	NA	Summary Diagnoses	Sense organs	Neale Lab	361194	3043	358151	T	0.399752	-6.42e-05	0.769882	0.000219498
ukb-d-4803_0	Binary	Tinnitus: No, never	NA	Hearing	Sense organs	Neale Lab	117882	83615	34267	T	0.399518	-0.000846051	0.657087	0.00190578
ukb-d-4803_14	Binary	Tinnitus: Yes, but not now, but have in the past	NA	Hearing	Sense organs	Neale Lab	117882	13080	104802	T	0.399518	5.11e-05	0.969195	0.0013222
ukb-d-4803_12	Binary	Tinnitus: Yes, now a lot of the time	NA	Hearing	Sense organs	Neale Lab	117882	2959	114923	T	0.399518	2.94e-05	0.964422	0.000658381
ukb-d-4803_11	Binary	Tinnitus: Yes, now most or all of the time	NA	Hearing	Sense organs	Neale Lab	117882	7739	110143	T	0.399518	0.000729772	0.481391	0.00103651
ukb-d-4803_13	Binary	Tinnitus: Yes, now some of the time	NA	Hearing	Sense organs	Neale Lab	117882	10489	107393	T	0.399518	3.59e-05	0.976133	0.00119831
ukb-b-11862	Binary	Treatment/medication code: beconase 50micrograms nasal spray	Verbal interview	Medication	Sense organs	MRC-IEU	462933	3039	459894	T	0.400551	-0.000128427	0.450001	0.000171343
ukb-b-1675	Binary	Treatment/medication code: betahistine	Verbal interview	Medication	Sense organs	MRC-IEU	462933	1388	461545	T	0.400551	-7.12e-05	0.54	0.000115995
ukb-b-14475	Binary	Treatment/medication code: viscotears liquid eye gel	Verbal interview	Medication	Sense organs	MRC-IEU	462933	1036	461897	T	0.400551	-0.000105315	0.29	0.000100244
ukb-b-17616	Binary	Treatment/medication code: xalatan 0.005% eye drops	Verbal interview	Medication	Sense organs	MRC-IEU	462933	1274	461659	T	0.400551	1.81e-05	0.87	0.000111152
ukb-b-14576	Binary	Wears glasses or contact lenses	Touchscreen/Health and medical history	Eyesight	Sense organs	MRC-IEU	462254	411268	50986	T	0.400537	7.61e-05	0.91	0.000663617
ukb-d-5855_2	Binary	Which eye(s) affected by astigmatism: Left eye	NA	Eyesight	Sense organs	Neale Lab	9749	1594	8155	T	0.403272	-0.000422687	0.937996	0.00543361
ukb-d-5855_1	Binary	Which eye(s) affected by astigmatism: Right eye	NA	Eyesight	Sense organs	Neale Lab	9749	1451	8298	T	0.403272	0.00250035	0.632821	0.00523333
ukb-d-5832_3	Binary	Which eye(s) affected by hypermetropia (long sight): Both eyes	NA	Eyesight	Sense organs	Neale Lab	15090	12906	2184	T	0.397217	-0.00232202	0.572803	0.0041175
ukb-d-5832_2	Binary	Which eye(s) affected by hypermetropia (long sight): Left eye	NA	Eyesight	Sense organs	Neale Lab	15090	1058	14032	T	0.397217	0.00258475	0.387675	0.00299207
ukb-d-5832_1	Binary	Which eye(s) affected by hypermetropia (long sight): Right eye	NA	Eyesight	Sense organs	Neale Lab	15090	1126	13964	T	0.397217	-0.000262727	0.932065	0.00308191
ukb-d-5843_3	Binary	Which eye(s) affected by myopia (short sight): Both eyes	NA	Eyesight	Sense organs	Neale Lab	29317	26184	3133	T	0.398932	-0.00316673	0.223083	0.0025991
ukb-d-5843_2	Binary	Which eye(s) affected by myopia (short sight): Left eye	NA	Eyesight	Sense organs	Neale Lab	29317	1526	27791	T	0.398932	-9.86e-05	0.957939	0.00186972
ukb-d-5843_1	Binary	Which eye(s) affected by myopia (short sight): Right eye	NA	Eyesight	Sense organs	Neale Lab	29317	1607	27710	T	0.398932	0.00326534	0.0887136	0.00191822
ukb-d-5610_3	Binary	Which eye(s) affected by presbyopia: Both eyes	NA	Eyesight	Sense organs	Neale Lab	31494	28009	3485	T	0.403378	0.000533802	0.834335	0.00255229
ukb-d-5610_2	Binary	Which eye(s) affected by presbyopia: Left eye	NA	Eyesight	Sense organs	Neale Lab	31494	1750	29744	T	0.403378	-6.19e-05	0.973561	0.00186618
ukb-d-5610_1	Binary	Which eye(s) affected by presbyopia: Right eye	NA	Eyesight	Sense organs	Neale Lab	31494	1735	29759	T	0.403378	-0.000471951	0.79961	0.00185914
ukb-b-8463	Binary	Back pain for 3+ months	Touchscreen/Health and medical history	Pain	Symptoms	MRC-IEU	117404	80588	36816	T	0.400152	0.000610806	0.75	0.00195055
ukb-b-10797	Binary	Chest pain due to walking ceases when standing still	Touchscreen/Health and medical history	Chest pain	Symptoms	MRC-IEU	26467	21415	5052	T	0.399668	-0.00290997	0.4	0.00348693
ukb-b-10591	Binary	Chest pain or discomfort	Touchscreen/Health and medical history	Chest pain	Symptoms	MRC-IEU	458012	73061	384951	T	0.400466	-0.000800011	0.3	0.000779025
ukb-b-11578	Binary	Chest pain or discomfort walking normally	Touchscreen/Health and medical history	Chest pain	Symptoms	MRC-IEU	72395	12799	59596	T	0.401455	0.00309699	0.13	0.00203903
ukb-b-4106	Binary	Chest pain or discomfort when walking uphill or hurrying	Touchscreen/Health and medical history	Chest pain	Symptoms	MRC-IEU	57944	15422	42522	T	0.402411	0.000291276	0.91	0.00262834
ukb-b-16858	Binary	Cough on most days	Online follow-up/Work environment	Medical information	Symptoms	MRC-IEU	112583	15367	97216	T	0.403112	-0.00102005	0.49	0.00147395
ukb-d-R00	Binary	Diagnoses - main ICD10: R00 Abnormalities of heart beat	NA	Summary Diagnoses	Symptoms	Neale Lab	361194	2542	358652	T	0.399752	-0.00010883	0.592721	0.000203458
ukb-a-580	Binary	Diagnoses - main ICD10: R04 Haemorrhage from respiratory passages	Health-related outcomes/Hospital inpatient	Summary Diagnoses	Symptoms	Neale Lab	337199	1788	335411	T	0.400525	-6.85e-05	0.704414	0.000180465
ukb-d-R06	Binary	Diagnoses - main ICD10: R06 Abnormalities of breathing	NA	Summary Diagnoses	Symptoms	Neale Lab	361194	4126	357068	T	0.399752	5e-05	0.848273	0.000261261
ukb-a-581	Binary	Diagnoses - main ICD10: R07 Pain in throat and chest	Health-related outcomes/Hospital inpatient	Summary Diagnoses	Symptoms	Neale Lab	337199	16552	320647	T	0.400525	0.000212016	0.692701	0.000536488
ukb-a-582	Binary	Diagnoses - main ICD10: R10 Abdominal and pelvic pain	Health-related outcomes/Hospital inpatient	Summary Diagnoses	Symptoms	Neale Lab	337199	14203	322996	T	0.400525	0.000762372	0.126132	0.000498433
ukb-b-19419	Binary	Diagnoses - main ICD10: R11 Nausea and vomiting	Health-related outcomes/Hospital inpatient	Summary Diagnoses	Symptoms	MRC-IEU	463010	2143	460867	T	0.400545	8.17e-05	0.57	0.000143999
ukb-b-7073	Binary	Diagnoses - main ICD10: R13 Dysphagia	Health-related outcomes/Hospital inpatient	Summary Diagnoses	Symptoms	MRC-IEU	463010	3012	459998	T	0.400545	8.66e-05	0.61	0.000170559
ukb-a-584	Binary	Diagnoses - main ICD10: R14 Flatulence and related conditions	NA	Summary Diagnoses	Symptoms	Neale Lab	337199	201	336998	T	0.400525	-1.19e-06	0.984362	6.07e-05
ukb-d-R19	Binary	Diagnoses - main ICD10: R19 Other symptoms and signs involving the digestive system and abdomen	NA	Summary Diagnoses	Symptoms	Neale Lab	361194	8796	352398	T	0.399752	0.00025367	0.497472	0.000373884
ukb-d-R22	Binary	Diagnoses - main ICD10: R22 Localised swelling, mass and lump of skin and subcutaneous tissue	NA	Summary Diagnoses	Symptoms	Neale Lab	361194	1358	359836	T	0.399752	-1.25e-05	0.933172	0.000148674
ukb-b-17885	Binary	Diagnoses - main ICD10: R31 Unspecified haematuria	Health-related outcomes/Hospital inpatient	Summary Diagnoses	Symptoms	MRC-IEU	463010	11437	451573	T	0.400545	0.000564952	0.0860003	0.000329089
ukb-b-11531	Binary	Diagnoses - main ICD10: R32 Unspecified urinary incontinence	Health-related outcomes/Hospital inpatient	Summary Diagnoses	Symptoms	MRC-IEU	463010	1011	461999	T	0.400545	-0.000131544	0.18	9.9e-05
ukb-b-20162	Binary	Diagnoses - main ICD10: R33 Retention of urine	Health-related outcomes/Hospital inpatient	Summary Diagnoses	Symptoms	MRC-IEU	463010	2106	460904	T	0.400545	-0.000304329	0.0329997	0.000142611
ukb-b-5948	Binary	Diagnoses - main ICD10: R35 Polyuria	Health-related outcomes/Hospital inpatient	Summary Diagnoses	Symptoms	MRC-IEU	463010	1984	461026	T	0.400545	-0.000139416	0.31	0.00013856
ukb-d-R39	Binary	Diagnoses - main ICD10: R39 Other symptoms and signs involving the urinary system	NA	Summary Diagnoses	Symptoms	Neale Lab	361194	2698	358496	T	0.399752	0.000106466	0.611299	0.000209487
ukb-b-5655	Binary	Diagnoses - main ICD10: R42 Dizziness and giddiness	Health-related outcomes/Hospital inpatient	Summary Diagnoses	Symptoms	MRC-IEU	463010	1557	461453	T	0.400545	0.000339165	0.00580003	0.00012283
ukb-d-R50	Binary	Diagnoses - main ICD10: R50 Fever of unknown origin	NA	Summary Diagnoses	Symptoms	Neale Lab	361194	1156	360038	T	0.399752	4.4e-05	0.75087	0.000138543
ukb-b-1977	Binary	Diagnoses - main ICD10: R51 Headache	Health-related outcomes/Hospital inpatient	Summary Diagnoses	Symptoms	MRC-IEU	463010	4293	458717	T	0.400545	0.00037665	0.064	0.000203345
ukb-b-16187	Binary	Diagnoses - main ICD10: R55 Syncope and collapse	Health-related outcomes/Hospital inpatient	Summary Diagnoses	Symptoms	MRC-IEU	463010	4748	458262	T	0.400545	-0.000196428	0.36	0.000213712
ukb-d-R56	Binary	Diagnoses - main ICD10: R56 Convulsions, not elsewhere classified	NA	Summary Diagnoses	Symptoms	Neale Lab	361194	1077	360117	T	0.399752	-0.000114038	0.392186	0.000133275
ukb-d-R59	Binary	Diagnoses - main ICD10: R59 Enlarged lymph nodes	NA	Summary Diagnoses	Symptoms	Neale Lab	361194	1011	360183	T	0.399752	-0.000166764	0.193073	0.000128128
ukb-d-R63	Binary	Diagnoses - main ICD10: R63 Symptoms and signs concerning food and fluid intake	NA	Summary Diagnoses	Symptoms	Neale Lab	361194	1279	359915	T	0.399752	-0.000439798	0.00246224	0.000145245
ukb-b-12510	Binary	Diagnoses - main ICD10: R69 Unknown and unspecified causes of morbidity	Health-related outcomes/Hospital inpatient	Summary Diagnoses	Symptoms	MRC-IEU	463010	9411	453599	T	0.400545	1.94e-05	0.95	0.000299381
ukb-d-R79	Binary	Diagnoses - main ICD10: R79 Other abnormal findings of blood chemistry	NA	Summary Diagnoses	Symptoms	Neale Lab	361194	2622	358572	T	0.399752	-0.000220757	0.280971	0.000204756
ukb-d-R87	Binary	Diagnoses - main ICD10: R87 Abnormal findings in specimens from female genital organs	NA	Summary Diagnoses	Symptoms	Neale Lab	361194	1084	360110	T	0.399752	-0.000102599	0.434658	0.000131327
ukb-d-R93	Binary	Diagnoses - main ICD10: R93 Abnormal findings on diagnostic imaging of other body structures	NA	Summary Diagnoses	Symptoms	Neale Lab	361194	1217	359977	T	0.399752	2.68e-05	0.850446	0.000142094
ukb-b-20009	Binary	Diagnoses - secondary ICD10: R05 Cough	Health-related outcomes/Hospital inpatient	Summary Diagnoses	Symptoms	MRC-IEU	463010	1072	461938	T	0.400545	-1.25e-05	0.9	0.000101976
ukb-b-4554	Binary	Diagnoses - secondary ICD10: R11 Nausea and vomiting	Health-related outcomes/Hospital inpatient	Summary Diagnoses	Symptoms	MRC-IEU	463010	6773	456237	T	0.400545	0.000275119	0.28	0.000254677
ukb-b-782	Binary	Diagnoses - secondary ICD10: R13 Dysphagia	Health-related outcomes/Hospital inpatient	Summary Diagnoses	Symptoms	MRC-IEU	463010	1521	461489	T	0.400545	0.000155693	0.2	0.000121401
ukb-b-6517	Binary	Diagnoses - secondary ICD10: R31 Unspecified haematuria	Health-related outcomes/Hospital inpatient	Summary Diagnoses	Symptoms	MRC-IEU	463010	2594	460416	T	0.400545	-0.000223511	0.16	0.000158313
ukb-b-19207	Binary	Diagnoses - secondary ICD10: R33 Retention of urine	Health-related outcomes/Hospital inpatient	Summary Diagnoses	Symptoms	MRC-IEU	463010	2599	460411	T	0.400545	0.000199191	0.21	0.000158395
ukb-b-16946	Binary	Diagnoses - secondary ICD10: R35 Polyuria	Health-related outcomes/Hospital inpatient	Summary Diagnoses	Symptoms	MRC-IEU	463010	1446	461564	T	0.400545	-0.000138573	0.24	0.000118386
ukb-b-20542	Binary	Diagnoses - secondary ICD10: R42 Dizziness and giddiness	Health-related outcomes/Hospital inpatient	Summary Diagnoses	Symptoms	MRC-IEU	463010	1756	461254	T	0.400545	-0.000182066	0.16	0.000130417
ukb-b-7467	Binary	Diagnoses - secondary ICD10: R51 Headache	Health-related outcomes/Hospital inpatient	Summary Diagnoses	Symptoms	MRC-IEU	463010	2176	460834	T	0.400545	-6.12e-05	0.67	0.000145102
ukb-b-11972	Binary	Diagnoses - secondary ICD10: R53 Malaise and fatigue	Health-related outcomes/Hospital inpatient	Summary Diagnoses	Symptoms	MRC-IEU	463010	1245	461765	T	0.400545	0.000117006	0.29	0.000109866
ukb-b-6441	Binary	Diagnoses - secondary ICD10: R55 Syncope and collapse	Health-related outcomes/Hospital inpatient	Summary Diagnoses	Symptoms	MRC-IEU	463010	2224	460786	T	0.400545	8.22e-05	0.58	0.000146676
ukb-b-1762	Binary	Diagnoses - secondary ICD10: R69 Unknown and unspecified causes of morbidity	Health-related outcomes/Hospital inpatient	Summary Diagnoses	Symptoms	MRC-IEU	463010	7891	455119	T	0.400545	0.00013358	0.630001	0.000274084
ukb-d-M13_DORSALGIA	Binary	Dorsalgia	NA	Summary Diagnoses	Symptoms	Neale Lab	361194	8799	352395	T	0.399752	-0.000257721	0.486642	0.000370471
ukb-d-4067	Binary	Facial pains for 3+ months	NA	Pain	Symptoms	Neale Lab	6510	3107	3403	T	0.396621	0.000199543	0.9821	0.00889322
ukb-d-2956	Binary	General pain for 3+ months	NA	Pain	Symptoms	Neale Lab	5473	4570	903	T	0.396949	0.00466453	0.521302	0.00727264
ukb-b-13092	Binary	Headaches for 3+ months	Touchscreen/Health and medical history	Pain	Symptoms	MRC-IEU	91269	41719	49550	T	0.403526	-0.00659376	0.00519996	0.00235794
ukb-b-133	Binary	Hip pain for 3+ months	Touchscreen/Health and medical history	Pain	Symptoms	MRC-IEU	51516	40152	11364	T	0.39909	0.000123499	0.96	0.00263444
ukb-b-8906	Binary	Knee pain for 3+ months	Touchscreen/Health and medical history	Pain	Symptoms	MRC-IEU	97889	76910	20979	T	0.400714	0.00138284	0.46	0.00189035
ukb-d-M13_LOWBACKPAIN	Binary	Low back pain	NA	Summary Diagnoses	Symptoms	Neale Lab	361194	5423	355771	T	0.399752	0.000149069	0.610031	0.000292276
ukb-b-7137	Binary	Medication for pain relief, constipation, heartburn: Aspirin	Touchscreen/Health and medical history	Medication	Symptoms	MRC-IEU	457547	64534	393013	T	0.400592	-0.00196966	0.00739997	0.000735995
ukb-b-8888	Binary	Medication for pain relief, constipation, heartburn: Ibuprofen (e.g. Nurofen)	Touchscreen/Health and medical history	Medication	Symptoms	MRC-IEU	457547	68195	389352	T	0.400592	0.000602956	0.43	0.000757883
ukb-b-17595	Binary	Medication for pain relief, constipation, heartburn: Paracetamol	Touchscreen/Health and medical history	Medication	Symptoms	MRC-IEU	457547	100943	356604	T	0.400592	-0.00128669	0.14	0.000877243
ukb-b-16118	Binary	Neck/shoulder pain for 3+ months	Touchscreen/Health and medical history	Pain	Symptoms	MRC-IEU	105396	72887	32509	T	0.400189	-0.00069129	0.74	0.00205044
ukb-b-8961	Binary	Non-cancer illness code, self-reported: chronic fatigue syndrome	Touchscreen/Health and medical history	Medical conditions	Symptoms	MRC-IEU	462933	2076	460857	T	0.400551	-2.27e-05	0.87	0.000141689
ukb-b-12623	Binary	Non-cancer illness code, self-reported: headaches (not migraine)	Touchscreen/Health and medical history	Medical conditions	Symptoms	MRC-IEU	462933	3917	459016	T	0.400551	7.07e-05	0.719999	0.000194344
ukb-b-4122	Binary	Non-cancer illness code, self-reported: joint pain	Touchscreen/Health and medical history	Medical conditions	Symptoms	MRC-IEU	462933	1555	461378	T	0.400551	-0.000231042	0.0599998	0.000122762
ukb-b-16868	Binary	Non-cancer illness code, self-reported: migraine	NA	Medical conditions	Symptoms	MRC-IEU	462933	13597	449336	T	0.400551	-0.000896881	0.012	0.000356998
ukb-b-16652	Binary	Non-cancer illness code, self-reported: pleurisy	Touchscreen/Health and medical history	Medical conditions	Symptoms	MRC-IEU	462933	1562	461371	T	0.400551	-0.000102684	0.4	0.000123037
ukb-d-M13_LIMBPAIN	Binary	Pain in limb	NA	Summary Diagnoses	Symptoms	Neale Lab	361194	3674	357520	T	0.399752	-8.04e-05	0.73881	0.000241142
ukb-b-9838	Binary	Pain type(s) experienced in last month: Back pain	Touchscreen/Health and medical history	Pain	Symptoms	MRC-IEU	461857	118471	343386	T	0.400546	0.000592431	0.52	0.000925671
ukb-b-17107	Binary	Pain type(s) experienced in last month: Facial pain	Touchscreen/Health and medical history	Pain	Symptoms	MRC-IEU	461857	8595	453262	T	0.400546	0.000367999	0.2	0.000286814
ukb-b-12181	Binary	Pain type(s) experienced in last month: Headache	Touchscreen/Health and medical history	Pain	Symptoms	MRC-IEU	461857	93308	368549	T	0.400546	-0.00228571	0.00700003	0.000847453
ukb-b-7289	Binary	Pain type(s) experienced in last month: Hip pain	Touchscreen/Health and medical history	Pain	Symptoms	MRC-IEU	461857	52087	409770	T	0.400546	0.000431989	0.52	0.000670434
ukb-b-16254	Binary	Pain type(s) experienced in last month: Knee pain	Touchscreen/Health and medical history	Pain	Symptoms	MRC-IEU	461857	98704	363153	T	0.400546	-0.00029754	0.73	0.000869337
ukb-b-18596	Binary	Pain type(s) experienced in last month: Neck or shoulder pain	Touchscreen/Health and medical history	Pain	Symptoms	MRC-IEU	461857	106521	355336	T	0.400546	0.000129993	0.88	0.000893262
ukb-a-477	Binary	Pain type(s) experienced in last month: Pain all over the body	NA	Pain	Symptoms	Neale Lab	336650	5099	331551	T	0.400525	0.000249756	0.410866	0.000303702
ukb-b-11413	Binary	Pain type(s) experienced in last month: Stomach or abdominal pain	Touchscreen/Health and medical history	Pain	Symptoms	MRC-IEU	461857	39646	422211	T	0.400546	0.00058603	0.32	0.000594177
ukb-b-9543	Binary	Shortness of breath walking on level ground	Touchscreen/Health and medical history	Breathing	Symptoms	MRC-IEU	150308	16083	134225	T	0.400118	0.00344347	0.00269998	0.00114833
ukb-b-19097	Binary	Stomach/abdominal pain for 3+ months	Touchscreen/Health and medical history	Pain	Symptoms	MRC-IEU	38911	21711	17200	T	0.398445	-0.00653683	0.0719996	0.0036321
ukb-d-XVIII_MISCFINDINGS	Binary	Symptoms, signs and abnormal clinical and laboratory findings, not elsewhere classified	NA	Summary Diagnoses	Symptoms	Neale Lab	361194	97602	263592	T	0.399752	0.000242371	0.819033	0.00105936
ukb-b-8755	Binary	Treatment/medication code: aspirin	Verbal interview	Medication	Symptoms	MRC-IEU	462933	61702	401231	T	0.400551	-0.00202825	0.00460002	0.00071486
ukb-b-15649	Binary	Treatment/medication code: aspirin 75mg tablet	Verbal interview	Medication	Symptoms	MRC-IEU	462933	2752	460181	T	0.400551	-0.000465992	0.00430002	0.000163032
ukb-b-9290	Binary	Treatment/medication code: cetirizine	Verbal interview	Medication	Symptoms	MRC-IEU	462933	5206	457727	T	0.400551	-0.000268258	0.23	0.000223707
ukb-b-5425	Binary	Treatment/medication code: chondroitin product	Verbal interview	Medication	Symptoms	MRC-IEU	462933	5876	457057	T	0.400551	0.000207856	0.38	0.000237504
ukb-b-8301	Binary	Treatment/medication code: co-codamol	Verbal interview	Medication	Symptoms	MRC-IEU	462933	10819	452114	T	0.400551	0.000372487	0.24	0.000320393
ukb-b-7385	Binary	Treatment/medication code: codeine	Verbal interview	Medication	Symptoms	MRC-IEU	462933	2423	460510	T	0.400551	-2.7e-05	0.86	0.000153105
ukb-b-13832	Binary	Treatment/medication code: co-dydramol	Verbal interview	Medication	Symptoms	MRC-IEU	462933	2911	460022	T	0.400551	0.000244756	0.14	0.000167712
ukb-b-6911	Binary	Treatment/medication code: diclofenac	Verbal interview	Medication	Symptoms	MRC-IEU	462933	9640	453293	T	0.400551	-0.00035589	0.24	0.000302999
ukb-b-1166	Binary	Treatment/medication code: dihydrocodeine	Verbal interview	Medication	Symptoms	MRC-IEU	462933	1638	461295	T	0.400551	7.33e-05	0.56	0.000125993
ukb-b-10433	Binary	Treatment/medication code: fexofenadine	Verbal interview	Medication	Symptoms	MRC-IEU	462933	1437	461496	T	0.400551	5.98e-06	0.96	0.000118024
ukb-b-12831	Binary	Treatment/medication code: flixonase 50micrograms aqueous nasal spray	Verbal interview	Medication	Symptoms	MRC-IEU	462933	1846	461087	T	0.400551	-7.77e-05	0.56	0.000133722
ukb-b-16866	Binary	Treatment/medication code: ibuprofen	Verbal interview	Medication	Symptoms	MRC-IEU	462933	57738	405195	T	0.400551	-0.0002915	0.68	0.000699422
ukb-b-10713	Binary	Treatment/medication code: loratadine	Verbal interview	Medication	Symptoms	MRC-IEU	462933	3296	459637	T	0.400551	9.45e-05	0.6	0.00017838
ukb-b-16128	Binary	Treatment/medication code: meloxicam	Verbal interview	Medication	Symptoms	MRC-IEU	462933	1301	461632	T	0.400551	0.000192223	0.0870001	0.000112333
ukb-a-137	Binary	Treatment/medication code: morphine	Verbal interview	Medication	Symptoms	Neale Lab	337159	194	336965	T	0.400525	-5.45e-05	0.360426	5.96e-05
ukb-b-9386	Binary	Treatment/medication code: naproxen	Verbal interview	Medication	Symptoms	MRC-IEU	462933	2936	459997	T	0.400551	0.000336273	0.0460002	0.000168437
ukb-b-8147	Binary	Treatment/medication code: paracetamol	Verbal interview	Medication	Symptoms	MRC-IEU	462933	85782	377151	T	0.400551	-0.00113729	0.16	0.000818645
ukb-b-5633	Binary	Treatment/medication code: qvar 50 inhaler	Verbal interview	Medication	Symptoms	MRC-IEU	462933	1696	461237	T	0.400551	0.00012705	0.32	0.000128184
ukb-b-11670	Binary	Treatment/medication code: tramadol	Verbal interview	Medication	Symptoms	MRC-IEU	462933	5106	457827	T	0.400551	0.00023937	0.28	0.000221582
ukb-b-18335	Binary	Wheeze or whistling in the chest in last year	Touchscreen/Health and medical history	Breathing	Symptoms	MRC-IEU	453959	95131	358828	T	0.400583	0.00139445	0.11	0.000865788
ukb-b-9960	Categorical Ordered	Leg pain on walking : action taken	Touchscreen/Health and medical history	Claudication and peripheral artery disease	Circulatory	MRC-IEU	32942	NA	NA	T	0.399505	-0.00819981	0.13	0.00538086
ukb-b-17553	Categorical Ordered	Pregnant	Touchscreen/Health and medical history	Medical conditions	Gynecologic and Obstetric	MRC-IEU	250880	NA	NA	T	0.400425	-9.03e-05	0.55	0.00015109
ukb-b-2003	Categorical Ordered	Errors before selecting correct item in alphanumeric path (trail #2)	Online follow-up/Cognitive function online	Trail making	Mental health	MRC-IEU	40607	NA	NA	T	0.402096	0.00916955	0.15	0.00644679
ukb-b-378	Categorical Ordered	Errors before selecting correct item in numeric path (trail #1)	Online follow-up/Cognitive function online	Trail making	Mental health	MRC-IEU	25044	NA	NA	T	0.600443	4.33e-05	1	0.00815694
ukb-b-3666	Categorical Ordered	Family relationship satisfaction	Online follow-up	Mental health	Mental health	MRC-IEU	151531	NA	NA	T	0.400264	-0.000104414	0.98	0.00335461
ukb-b-14516	Categorical Ordered	FI1 : numeric addition test	Online follow-up/Cognitive function online	Fluid intelligence / reasoning	Mental health	MRC-IEU	146831	NA	NA	T	0.40017	-6.81e-05	0.94	0.000895343
ukb-b-2830	Categorical Ordered	Financial situation satisfaction	Online follow-up	Mental health	Mental health	MRC-IEU	152153	NA	NA	T	0.400212	-0.00123263	0.73	0.00352609
ukb-b-5238	Categorical Ordered	Fluid intelligence score	Online follow-up/Cognitive function online	Fluid intelligence / reasoning	Mental health	MRC-IEU	149051	NA	NA	T	0.400305	-0.006632	0.39	0.00773868
ukb-b-3822	Categorical Ordered	Frequency of depressed mood in last 2 weeks	Online follow-up	Mental health	Mental health	MRC-IEU	442840	NA	NA	T	0.400591	-0.00103249	0.44	0.00132329
ukb-b-5664	Categorical Ordered	Frequency of tenseness / restlessness in last 2 weeks	Online follow-up	Mental health	Mental health	MRC-IEU	445194	NA	NA	T	0.40055	-0.00221814	0.0949992	0.00132678
ukb-b-929	Categorical Ordered	Frequency of tiredness / lethargy in last 2 weeks	Online follow-up	Mental health	Mental health	MRC-IEU	449019	NA	NA	T	0.400551	-0.00254168	0.15	0.00177913
ukb-b-1419	Categorical Ordered	Frequency of unenthusiasm / disinterest in last 2 weeks	Online follow-up	Mental health	Mental health	MRC-IEU	447403	NA	NA	T	0.400733	0.00104628	0.42	0.00129803
ukb-b-3304	Categorical Ordered	Friendships satisfaction	Online follow-up	Mental health	Mental health	MRC-IEU	151232	NA	NA	T	0.400417	-0.00421824	0.12	0.00274341
ukb-b-4062	Categorical Ordered	Happiness	Online follow-up	Mental health	Mental health	MRC-IEU	152348	NA	NA	T	0.400267	-0.00639034	0.0140001	0.00259612
ukb-b-2053	Categorical Ordered	Health satisfaction	Online follow-up	Mental health	Mental health	MRC-IEU	152420	NA	NA	T	0.400216	0.00145707	0.649999	0.00322229
ukb-b-18683	Categorical Ordered	Maximum digits remembered correctly	Online follow-up/Cognitive function online	Numeric memory	Mental health	MRC-IEU	106162	NA	NA	T	0.402043	0.0111617	0.0850002	0.0064904
ukb-b-4630	Categorical Ordered	Neuroticism score	Online follow-up	Mental health	Mental health	MRC-IEU	374323	NA	NA	T	0.400503	-0.0131255	0.0819993	0.0075411
ukb-b-3258	Categorical Ordered	Number of attempts	Cognitive function	Prospective memory	Mental health	MRC-IEU	152605	NA	NA	T	0.400206	-0.00103067	0.49	0.0014977
ukb-b-2084	Categorical Ordered	Number of correct matches in round	Online follow-up/Cognitive function online	Pairs matching	Mental health	MRC-IEU	462302	NA	NA	T	0.400542	0.000309617	0.81	0.00131359
ukb-b-1464	Categorical Ordered	Number of depression episodes	Online follow-up	Mental health	Mental health	MRC-IEU	58290	NA	NA	T	0.4018	-7.09e-05	0.99	0.00523503
ukb-b-2988	Categorical Ordered	Number of fluid intelligence questions attempted within time limit	Online follow-up/Cognitive function online	Fluid intelligence / reasoning	Mental health	MRC-IEU	149051	NA	NA	T	0.400305	-0.00602496	0.43	0.00767699
ukb-b-1998	Categorical Ordered	Number of unenthusiastic/disinterested episodes	Online follow-up	Mental health	Mental health	MRC-IEU	38371	NA	NA	T	0.400964	-0.00950617	0.14	0.00639548
ukb-b-18	Categorical Ordered	Pairs matching completion status	Online follow-up/Cognitive function online	Pairs matching	Mental health	MRC-IEU	113162	NA	NA	T	0.401908	0.00112923	0.5	0.0016671
ukb-b-4282	Categorical Ordered	Prospective memory result	Cognitive function	Prospective memory	Mental health	MRC-IEU	152605	NA	NA	T	0.400206	-0.000819226	0.67	0.00192559
ukb-b-16872	Categorical Ordered	Round of numeric memory test	Online follow-up/Cognitive function online	Numeric memory	Mental health	MRC-IEU	48080	NA	NA	T	0.399917	0.00187464	0.73	0.00547753
ukb-b-3841	Categorical Ordered	Symbol digit completion status	Cognitive function	Symbol digit substitution	Mental health	MRC-IEU	114724	NA	NA	T	0.402019	0.00013083	0.92	0.00131821
ukb-b-352	Categorical Ordered	Total errors traversing alphanumeric path (trail #2)	Online follow-up/Cognitive function online	Trail making	Mental health	MRC-IEU	40607	NA	NA	T	0.402096	0.000154752	0.98	0.00619284
ukb-b-9787	Categorical Ordered	Total errors traversing numeric path (trail #1)	Online follow-up/Cognitive function online	Trail making	Mental health	MRC-IEU	25044	NA	NA	T	0.399557	0.0117071	0.14	0.00789831
ukb-b-953	Categorical Ordered	Values wanted	Cognitive function	Symbol digit substitution	Mental health	MRC-IEU	113410	NA	NA	T	0.402034	0.00253074	0.47	0.00349103
ukb-b-2105	Categorical Ordered	Work/job satisfaction	Online follow-up	Mental health	Mental health	MRC-IEU	105358	NA	NA	T	0.399793	-0.00214695	0.58	0.00387949
ukb-b-660	Categorical Ordered	Number of self-reported cancers	Touchscreen/Health and medical history	Medical conditions	Neoplasms	MRC-IEU	462925	NA	NA	T	0.400554	-0.000573945	0.38	0.000657407
ukb-b-5394	Categorical Ordered	Reported occurrences of cancer	Health-related outcomes	Cancer register	Neoplasms	MRC-IEU	73231	NA	NA	T	0.402746	-0.000803175	0.82	0.00345058
ukb-b-5776	Categorical Ordered	Daytime dozing / sleeping (narcolepsy)	Touchscreen/Lifestyle and environment	Sleep	Others	MRC-IEU	460913	NA	NA	T	0.400557	-0.000875776	0.4	0.0010511
ukb-b-2535	Categorical Ordered	Falls in the last year	Touchscreen/Health and medical history	General health	Others	MRC-IEU	461725	NA	NA	T	0.400514	0.00377476	0.00179999	0.00120698
ukb-b-2772	Categorical Ordered	Getting up in morning	Touchscreen/Lifestyle and environment	Sleep	Others	MRC-IEU	461658	NA	NA	T	0.400559	-0.00189759	0.24	0.00162885
ukb-b-4956	Categorical Ordered	Morning/evening person (chronotype)	Touchscreen/Lifestyle and environment	Sleep	Others	MRC-IEU	413343	NA	NA	T	0.40074	0.00439848	0.0340001	0.00207508
ukb-b-4616	Categorical Ordered	Nap during day	Touchscreen/Lifestyle and environment	Sleep	Others	MRC-IEU	462400	NA	NA	T	0.400512	-0.000788378	0.53	0.00124872
ukb-b-4733	Categorical Ordered	Number of operations, self-reported	Verbal interview	Operations	Others	MRC-IEU	462933	NA	NA	T	0.400551	-4.49e-05	0.98	0.00165485
ukb-b-4063	Categorical Ordered	Number of self-reported non-cancer illnesses	Touchscreen/Health and medical history	Medical conditions	Others	MRC-IEU	462933	NA	NA	T	0.400551	-0.00455781	0.0089	0.00174144
ukb-b-3656	Categorical Ordered	Number of treatments/medications taken	Verbal interview	Medication	Others	MRC-IEU	462933	NA	NA	T	0.400551	-0.00479525	0.00449997	0.00168953
ukb-b-6306	Categorical Ordered	Overall health rating	Touchscreen/Health and medical history	General health	Others	MRC-IEU	460844	NA	NA	T	0.400513	0.00111175	0.47	0.00153051
ukb-b-4424	Categorical Ordered	Sleep duration	Touchscreen/Lifestyle and environment	Sleep	Others	MRC-IEU	460099	NA	NA	T	0.400539	0.00164198	0.31	0.00163123
ukb-b-3957	Categorical Ordered	Sleeplessness / insomnia	Touchscreen/Lifestyle and environment	Sleep	Others	MRC-IEU	462341	NA	NA	T	0.400528	-0.00470809	0.00189998	0.00151478
ukb-b-2094	Categorical Ordered	Weight change compared with 1 year ago	Touchscreen/Health and medical history	General health	Others	MRC-IEU	455085	NA	NA	T	0.40055	0.00157024	0.26	0.00137999
ukb-b-15924	Categorical Ordered	3mm index of best keratometry results (left)	Physical measures	Autorefraction	Physical measures	MRC-IEU	95998	NA	NA	T	0.400118	0.00180116	0.51	0.00275605
ukb-b-7596	Categorical Ordered	3mm index of best keratometry results (right)	Physical measures	Autorefraction	Physical measures	MRC-IEU	96007	NA	NA	T	0.400356	-0.00247405	0.41	0.00300899
ukb-b-16112	Categorical Ordered	6mm index of best keratometry results (left)	Physical measures	Autorefraction	Physical measures	MRC-IEU	83410	NA	NA	T	0.399431	0.0026457	0.43	0.00334622
ukb-b-11866	Categorical Ordered	6mm index of best keratometry results (right)	Physical measures	Autorefraction	Physical measures	MRC-IEU	84303	NA	NA	T	0.400199	-0.000317184	0.93	0.00353662
ukb-b-14149	Categorical Ordered	Able to walk or cycle unaided for 10 minutes	Physical measures	ECG during exercise	Physical measures	MRC-IEU	69537	NA	NA	T	0.397997	0.000701102	0.74	0.0021439
ukb-b-12205	Categorical Ordered	Chest pain felt during physical activity	Physical measures	ECG during exercise	Physical measures	MRC-IEU	69537	NA	NA	T	0.397997	0.00148567	0.49	0.00213767
ukb-b-5764	Categorical Ordered	Chest pain felt outside physical activity	Physical measures	ECG during exercise	Physical measures	MRC-IEU	69537	NA	NA	T	0.397997	-0.00154643	0.43	0.00195852
ukb-b-19206	Categorical Ordered	Contra-indications for spirometry	Physical measures	Spirometry	Physical measures	MRC-IEU	462551	NA	NA	T	0.400546	0.00150732	0.18	0.00113259
ukb-b-18176	Categorical Ordered	Doctor restricts physical activity due to heart condition	Physical measures	ECG during exercise	Physical measures	MRC-IEU	69537	NA	NA	T	0.397997	0.00131953	0.54	0.00214674
ukb-b-6011	Categorical Ordered	Duration of fitness test	Physical measures	ECG during exercise	Physical measures	MRC-IEU	68426	NA	NA	T	0.398328	0.00204631	0.59	0.00377433
ukb-b-15268	Categorical Ordered	ECG, number of stages in a phase	Physical measures	ECG during exercise	Physical measures	MRC-IEU	68426	NA	NA	T	0.398328	0.00357373	0.39	0.00412123
ukb-b-7593	Categorical Ordered	ECG, phase duration	Physical measures	ECG during exercise	Physical measures	MRC-IEU	68426	NA	NA	T	0.398328	0.000614747	0.780001	0.00223751
ukb-b-4439	Categorical Ordered	Ever had eye surgery	Physical measures	Eye surgery/complications	Physical measures	MRC-IEU	102471	NA	NA	T	0.400289	0.00223865	0.38	0.00252974
ukb-b-18389	Categorical Ordered	Fractured heel	Physical measures	Bone-densitometry of heel	Physical measures	MRC-IEU	306379	NA	NA	T	0.400727	-4.54e-05	0.760001	0.000150842
ukb-b-8221	Categorical Ordered	Fractured heel (left)	Physical measures	Bone-densitometry of heel	Physical measures	MRC-IEU	147338	NA	NA	T	0.40009	-0.000135163	0.709999	0.000362719
ukb-b-3499	Categorical Ordered	Fractured heel (right)	Physical measures	Bone-densitometry of heel	Physical measures	MRC-IEU	147326	NA	NA	T	0.400027	-0.000417829	0.33	0.000424706
ukb-b-14449	Categorical Ordered	Index of best refractometry result (left)	Physical measures	Autorefraction	Physical measures	MRC-IEU	99063	NA	NA	T	0.400149	-0.00357817	0.35	0.00379947
ukb-b-622	Categorical Ordered	Index of best refractometry result (right)	Physical measures	Autorefraction	Physical measures	MRC-IEU	99368	NA	NA	T	0.400245	0.00188983	0.62	0.00380804
ukb-b-3376	Categorical Ordered	Number of measurements made	Physical measures	Spirometry	Physical measures	MRC-IEU	421986	NA	NA	T	0.400821	-0.00144488	0.14	0.000975383
ukb-b-6891	Categorical Ordered	Number of triplets attempted (left)	Physical measures	Hearing test	Physical measures	MRC-IEU	150110	NA	NA	T	0.399896	0.0044113	0.56	0.00757403
ukb-b-4909	Categorical Ordered	Number of triplets attempted (right)	Physical measures	Hearing test	Physical measures	MRC-IEU	150168	NA	NA	T	0.400111	0.000284591	0.97	0.00772297
ukb-b-2456	Categorical Ordered	Volume level set by participant (left)	Physical measures	Hearing test	Physical measures	MRC-IEU	148728	NA	NA	T	0.399894	0.0330611	0.67	0.0780481
ukb-b-5143	Categorical Ordered	Volume level set by participant (right)	Physical measures	Hearing test	Physical measures	MRC-IEU	148695	NA	NA	T	0.400063	0.0826556	0.3	0.0795371
ukb-b-5436	Categorical Ordered	Loud music exposure frequency	Touchscreen/Health and medical history	Hearing	Sense organs	MRC-IEU	150898	NA	NA	T	0.400134	0.0054088	0.0479999	0.00273753
ukb-b-2091	Categorical Ordered	Noisy workplace	Touchscreen/Health and medical history	Hearing	Sense organs	MRC-IEU	151624	NA	NA	T	0.400385	0.00831078	0.0239999	0.0036909
ukb-b-14254	Categorical Ordered	Tinnitus severity/nuisance	Touchscreen/Health and medical history	Hearing	Sense organs	MRC-IEU	43349	NA	NA	T	0.399963	-0.0256725	0.36	0.0282309
ukb-d-30620_irnt	Continuous	Alanine aminotransferase	Biological samples/Assay results/Blood assays	Blood biochemistry	Blood biochemistry	Neale Lab	344136	NA	NA	T	0.3998	0.0033061	0.14712	0.0022804
ukb-d-30600_irnt	Continuous	Albumin	Biological samples/Assay results/Blood assays	Blood biochemistry	Blood biochemistry	Neale Lab	315268	NA	NA	T	0.39982	-0.0026598	0.2898	0.0025126
ukb-d-30610_irnt	Continuous	Alkaline phosphatase	Biological samples/Assay results/Blood assays	Blood biochemistry	Blood biochemistry	Neale Lab	344292	NA	NA	T	0.39978	-0.0054425	0.0219392	0.0023752
ukb-d-30630_irnt	Continuous	Apoliprotein A	Biological samples/Assay results/Blood assays	Blood biochemistry	Blood biochemistry	Neale Lab	313387	NA	NA	T	0.3999	0.0038665	0.10187	0.0023636
ukb-d-30640_irnt	Continuous	Apoliprotein B	Biological samples/Assay results/Blood assays	Blood biochemistry	Blood biochemistry	Neale Lab	342590	NA	NA	T	0.39973	-0.054634	1.02e-112	0.0024206
ukb-d-30650_irnt	Continuous	Aspartate aminotransferase	Biological samples/Assay results/Blood assays	Blood biochemistry	Blood biochemistry	Neale Lab	342990	NA	NA	T	0.39983	-0.0055162	0.018118	0.0023342
ukb-d-30680_irnt	Continuous	Calcium	Biological samples/Assay results/Blood assays	Blood biochemistry	Blood biochemistry	Neale Lab	315153	NA	NA	T	0.39981	-0.013374	1.27e-07	0.0025315
ukb-d-30690_irnt	Continuous	Cholesterol	Biological samples/Assay results/Blood assays	Blood biochemistry	Blood biochemistry	Neale Lab	344278	NA	NA	T	0.39978	-0.058182	9.66e-134	0.002363
ukb-d-30710_irnt	Continuous	C-reactive protein	Biological samples/Assay results/Blood assays	Blood biochemistry	Blood biochemistry	Neale Lab	343524	NA	NA	T	0.39978	-0.0045954	0.0595648	0.0024392
ukb-d-30700_irnt	Continuous	Creatinine	Biological samples/Assay results/Blood assays	Blood biochemistry	Blood biochemistry	Neale Lab	344104	NA	NA	T	0.39975	0.0074111	0.0001793	0.0019781
ukb-d-30720_irnt	Continuous	Cystatin C	Biological samples/Assay results/Blood assays	Blood biochemistry	Blood biochemistry	Neale Lab	344264	NA	NA	T	0.39976	0.0038255	0.0851962	0.0022224
ukb-d-30660_irnt	Continuous	Direct bilirubin	Biological samples/Assay results/Blood assays	Blood biochemistry	Blood biochemistry	Neale Lab	292933	NA	NA	T	0.39944	0.0088278	0.000541764	0.0025519
ukb-d-30730_irnt	Continuous	Gamma glutamyltransferase	Biological samples/Assay results/Blood assays	Blood biochemistry	Blood biochemistry	Neale Lab	344104	NA	NA	T	0.39977	-0.0014873	0.511601	0.002266
ukb-d-30740_irnt	Continuous	Glucose	Biological samples/Assay results/Blood assays	Blood biochemistry	Blood biochemistry	Neale Lab	314916	NA	NA	T	0.39981	0.0045759	0.0713296	0.0025374
ukb-d-30750_irnt	Continuous	Glycated haemoglobin	Biological samples/Assay results/Blood assays	Blood biochemistry	Blood biochemistry	Neale Lab	344182	NA	NA	T	0.39971	0.011865	4.3e-07	0.002347
ukb-d-30760_irnt	Continuous	HDL cholesterol	Biological samples/Assay results/Blood assays	Blood biochemistry	Blood biochemistry	Neale Lab	315133	NA	NA	T	0.39981	-0.0073017	0.00167861	0.002324
ukb-d-30770_irnt	Continuous	IGF-1	Biological samples/Assay results/Blood assays	Blood biochemistry	Blood biochemistry	Neale Lab	342439	NA	NA	T	0.39973	-0.0048995	0.0387909	0.002371
ukb-d-30780_irnt	Continuous	LDL direct	Biological samples/Assay results/Blood assays	Blood biochemistry	Blood biochemistry	Neale Lab	343621	NA	NA	T	0.39977	-0.061397	4.33e-144	0.002401
ukb-d-30790_irnt	Continuous	Lipoprotein A	Biological samples/Assay results/Blood assays	Blood biochemistry	Blood biochemistry	Neale Lab	273896	NA	NA	T	0.40012	-0.0043403	0.1149	0.0027531
ukb-d-30800_irnt	Continuous	Oestradiol	Biological samples/Assay results/Blood assays	Blood biochemistry	Blood biochemistry	Neale Lab	54498	NA	NA	T	0.39407	-0.0036139	0.48055	0.005123
ukb-d-30810_irnt	Continuous	Phosphate	Biological samples/Assay results/Blood assays	Blood biochemistry	Blood biochemistry	Neale Lab	314658	NA	NA	T	0.39979	-0.0015153	0.54186	0.0024842
ukb-d-30820_irnt	Continuous	Rheumatoid factor	Biological samples/Assay results/Blood assays	Blood biochemistry	Blood biochemistry	Neale Lab	30565	NA	NA	T	0.39846	0.0092674	0.26144	0.0082523
ukb-d-30830_irnt	Continuous	SHBG	Biological samples/Assay results/Blood assays	Blood biochemistry	Blood biochemistry	Neale Lab	312215	NA	NA	T	0.3998	-0.010499	5.68e-06	0.0023135
ukb-d-30850_irnt	Continuous	Testosterone	Biological samples/Assay results/Blood assays	Blood biochemistry	Blood biochemistry	Neale Lab	312102	NA	NA	T	0.39958	-0.0027247	0.0803156	0.001558
ukb-d-30840_irnt	Continuous	Total bilirubin	Biological samples/Assay results/Blood assays	Blood biochemistry	Blood biochemistry	Neale Lab	342829	NA	NA	T	0.3998	-0.0030743	0.19024	0.002347
ukb-d-30860_irnt	Continuous	Total protein	Biological samples/Assay results/Blood assays	Blood biochemistry	Blood biochemistry	Neale Lab	314921	NA	NA	T	0.39983	-0.0052412	0.0409694	0.0025644
ukb-d-30870_irnt	Continuous	Triglycerides	Biological samples/Assay results/Blood assays	Blood biochemistry	Blood biochemistry	Neale Lab	343992	NA	NA	T	0.39972	-0.0066089	0.00525448	0.0023679
ukb-d-30880_irnt	Continuous	Urate	Biological samples/Assay results/Blood assays	Blood biochemistry	Blood biochemistry	Neale Lab	343836	NA	NA	T	0.39977	-0.0012877	0.53485	0.0020749
ukb-d-30670_irnt	Continuous	Urea	Biological samples/Assay results/Blood assays	Blood biochemistry	Blood biochemistry	Neale Lab	344052	NA	NA	T	0.39976	0.0024123	0.3031	0.0023425
ukb-d-30890_irnt	Continuous	Vitamin D	Biological samples/Assay results/Blood assays	Blood biochemistry	Blood biochemistry	Neale Lab	329247	NA	NA	T	0.39816	-0.0071782	0.00411946	0.0025021
30160	Continuous	Basophill count	Biological samples/Assay results/Blood assays	Blood count	Blood count	Neale Lab	349856	NA	NA	T	0.399752	0.00190765	0.35309	0.0020543
ukb-d-30220_irnt	Continuous	Basophill percentage	Biological samples/Assay results/Blood assays	Blood count	Blood count	Neale Lab	349861	NA	NA	T	0.39965	-0.002459	0.313638	0.00244041
30150	Continuous	Eosinophill count	Biological samples/Assay results/Blood assays	Blood count	Blood count	Neale Lab	349856	NA	NA	T	0.399752	-0.00170508	0.342251	0.00179533
ukb-d-30210_irnt	Continuous	Eosinophill percentage	Biological samples/Assay results/Blood assays	Blood count	Blood count	Neale Lab	349861	NA	NA	T	0.39965	-0.000727305	0.764615	0.002429
ukb-d-30030_irnt	Continuous	Haematocrit percentage	Biological samples/Assay results/Blood assays	Blood count	Blood count	Neale Lab	350475	NA	NA	T	0.399652	-0.00298557	0.132703	0.00198571
ukb-d-30020_irnt	Continuous	Haemoglobin concentration	Biological samples/Assay results/Blood assays	Blood count	Blood count	Neale Lab	350474	NA	NA	T	0.399652	-0.00527301	0.00634264	0.00193183
ukb-d-30300_irnt	Continuous	High light scatter reticulocyte count	Biological samples/Assay results/Blood assays	Blood count	Blood count	Neale Lab	344729	NA	NA	T	0.399543	0.0067036	0.00594183	0.0024368
ukb-d-30290_irnt	Continuous	High light scatter reticulocyte percentage	Biological samples/Assay results/Blood assays	Blood count	Blood count	Neale Lab	344729	NA	NA	T	0.399543	0.0075996	0.00196228	0.00245472
ukb-d-30280_irnt	Continuous	Immature reticulocyte fraction	Biological samples/Assay results/Blood assays	Blood count	Blood count	Neale Lab	344728	NA	NA	T	0.399543	0.00982625	6.14e-05	0.00245201
ukb-d-30120_irnt	Continuous	Lymphocyte count	Biological samples/Assay results/Blood assays	Blood count	Blood count	Neale Lab	349856	NA	NA	T	0.399652	0.00019632	0.935463	0.00242449
ukb-d-30180_irnt	Continuous	Lymphocyte percentage	Biological samples/Assay results/Blood assays	Blood count	Blood count	Neale Lab	349861	NA	NA	T	0.39965	-0.00287667	0.230682	0.00240002
ukb-d-30050_irnt	Continuous	Mean corpuscular haemoglobin	Biological samples/Assay results/Blood assays	Blood count	Blood count	Neale Lab	350472	NA	NA	T	0.399652	-0.00186706	0.438999	0.00241257
ukb-d-30060_irnt	Continuous	Mean corpuscular haemoglobin concentration	Biological samples/Assay results/Blood assays	Blood count	Blood count	Neale Lab	350468	NA	NA	T	0.399654	-0.00752172	0.00185678	0.00241681
ukb-d-30040_irnt	Continuous	Mean corpuscular volume	Biological samples/Assay results/Blood assays	Blood count	Blood count	Neale Lab	350473	NA	NA	T	0.399653	0.0022448	0.353268	0.00241826
ukb-d-30100_irnt	Continuous	Mean platelet (thrombocyte) volume	Biological samples/Assay results/Blood assays	Blood count	Blood count	Neale Lab	350470	NA	NA	T	0.39965	0.0126849	1.94e-07	0.00243718
ukb-d-30260_irnt	Continuous	Mean reticulocyte volume	Biological samples/Assay results/Blood assays	Blood count	Blood count	Neale Lab	344728	NA	NA	T	0.399543	0.00791514	0.00119437	0.00244275
ukb-d-30270_irnt	Continuous	Mean sphered cell volume	Biological samples/Assay results/Blood assays	Blood count	Blood count	Neale Lab	344729	NA	NA	T	0.399543	-0.000734218	0.763962	0.00244509
ukb-d-30130_irnt	Continuous	Monocyte count	Biological samples/Assay results/Blood assays	Blood count	Blood count	Neale Lab	349856	NA	NA	T	0.399652	0.00944181	6.43e-05	0.00236253
ukb-d-30190_irnt	Continuous	Monocyte percentage	Biological samples/Assay results/Blood assays	Blood count	Blood count	Neale Lab	349861	NA	NA	T	0.39965	0.00733214	0.00188027	0.00235871
ukb-d-30140_irnt	Continuous	Neutrophill count	Biological samples/Assay results/Blood assays	Blood count	Blood count	Neale Lab	349856	NA	NA	T	0.399652	0.00343152	0.157306	0.00242649
ukb-d-30200_irnt	Continuous	Neutrophill percentage	Biological samples/Assay results/Blood assays	Blood count	Blood count	Neale Lab	349861	NA	NA	T	0.39965	0.000875785	0.718084	0.00242586
30170	Continuous	Nucleated red blood cell count	Biological samples/Assay results/Blood assays	Blood count	Blood count	Neale Lab	349848	NA	NA	T	0.399752	-0.000355923	0.326883	0.000363033
30230	Continuous	Nucleated red blood cell percentage	Biological samples/Assay results/Blood assays	Blood count	Blood count	Neale Lab	349845	NA	NA	T	0.399752	-0.000327925	0.360453	0.000358583
ukb-d-30080_irnt	Continuous	Platelet count	Biological samples/Assay results/Blood assays	Blood count	Blood count	Neale Lab	350474	NA	NA	T	0.39965	-0.0161763	7.03e-12	0.00235903
ukb-d-30090_irnt	Continuous	Platelet crit	Biological samples/Assay results/Blood assays	Blood count	Blood count	Neale Lab	350471	NA	NA	T	0.399652	-0.0112359	1.27e-06	0.0023193
ukb-d-30110_irnt	Continuous	Platelet distribution width	Biological samples/Assay results/Blood assays	Blood count	Blood count	Neale Lab	350470	NA	NA	T	0.39965	-0.0019527	0.418255	0.00241238
ukb-d-30010_irnt	Continuous	Red blood cell (erythrocyte) count	Biological samples/Assay results/Blood assays	Blood count	Blood count	Neale Lab	350475	NA	NA	T	0.399652	-0.00373077	0.0730298	0.00208115
ukb-d-30070_irnt	Continuous	Red blood cell (erythrocyte) distribution width	Biological samples/Assay results/Blood assays	Blood count	Blood count	Neale Lab	350473	NA	NA	T	0.399653	0.00994063	4.08e-05	0.00242274
ukb-d-30250_irnt	Continuous	Reticulocyte count	Biological samples/Assay results/Blood assays	Blood count	Blood count	Neale Lab	344729	NA	NA	T	0.399543	0.00373022	0.123741	0.00242338
ukb-d-30240_irnt	Continuous	Reticulocyte percentage	Biological samples/Assay results/Blood assays	Blood count	Blood count	Neale Lab	344728	NA	NA	T	0.399541	0.0046709	0.0570663	0.00245474
ukb-d-30000_irnt	Continuous	White blood cell (leukocyte) count	Biological samples/Assay results/Blood assays	Blood count	Blood count	Neale Lab	350470	NA	NA	T	0.399653	0.00354684	0.144402	0.00243001
ukb-b-3825	Continuous	Age angina diagnosed	Touchscreen/Health and medical history	Medical conditions	Circulatory	MRC-IEU	13806	NA	NA	T	0.405874	-0.0176561	0.15	0.012139
ukb-b-2729	Continuous	Age heart attack diagnosed	Touchscreen/Health and medical history	Medical conditions	Circulatory	MRC-IEU	10339	NA	NA	T	0.407728	0.00197635	0.89	0.0140006
ukb-b-1061	Continuous	Age high blood pressure diagnosed	Touchscreen/Health and medical history	Medical conditions	Circulatory	MRC-IEU	111148	NA	NA	T	0.401244	-0.00522672	0.23	0.00432176
ukb-d-12338_irnt	Continuous	P duration	NA	ECG at rest, 12-lead	Circulatory	Neale Lab	10785	NA	NA	T	0.396384	-0.0278418	0.0429022	0.0137497
ukb-d-12340_irnt	Continuous	QRS duration	NA	ECG at rest, 12-lead	Circulatory	Neale Lab	10815	NA	NA	T	0.396163	0.00392638	0.759875	0.0128459
ukb-d-12336_irnt	Continuous	Ventricular rate	NA	ECG at rest, 12-lead	Circulatory	Neale Lab	10817	NA	NA	T	0.396182	-0.000861145	0.950067	0.013751
ukb-b-7435	Continuous	Age diabetes diagnosed	Touchscreen/Health and medical history	Medical conditions	Endocrine	MRC-IEU	20911	NA	NA	T	0.394457	0.00197617	0.84	0.00997878
ukb-d-20433_irnt	Continuous	Age at first episode of depression	NA	Depression	Mental health	Neale Lab	61033	NA	NA	T	0.401463	-0.00180827	0.750043	0.00567596
ukb-d-20434_irnt	Continuous	Age at last episode of depression	NA	Depression	Mental health	Neale Lab	59260	NA	NA	T	0.401088	-0.00172139	0.758583	0.00560084
ukb-b-15418	Continuous	Duration screen displayed	Cognitive function	Prospective memory	Mental health	MRC-IEU	152605	NA	NA	T	0.400206	0.00178471	0.62	0.00355741
ukb-b-20140	Continuous	Duration to complete alphanumeric path (trail #2)	Online follow-up/Cognitive function online	Trail making	Mental health	MRC-IEU	99477	NA	NA	T	0.401537	0.00177727	0.69	0.00452719
ukb-b-16026	Continuous	Duration to complete numeric path (trail #1)	Online follow-up/Cognitive function online	Trail making	Mental health	MRC-IEU	99479	NA	NA	T	0.401539	0.00232058	0.61	0.00454584
ukb-b-19585	Continuous	Duration to entering value	Cognitive function	Symbol digit substitution	Mental health	MRC-IEU	113410	NA	NA	T	0.402034	0.000239695	0.95	0.00423349
ukb-b-16311	Continuous	Interval between previous point and current one in alphanumeric path (trail #2)	Online follow-up/Cognitive function online	Trail making	Mental health	MRC-IEU	105451	NA	NA	T	0.401814	0.000497129	0.91	0.00440022
ukb-b-9917	Continuous	Interval between previous point and current one in numeric path (trail #1)	Online follow-up/Cognitive function online	Trail making	Mental health	MRC-IEU	109986	NA	NA	T	0.401798	0.000775038	0.86	0.00432206
ukb-b-2102	Continuous	Longest period of depression	Online follow-up	Mental health	Mental health	MRC-IEU	64701	NA	NA	T	0.400062	-0.00863691	0.13	0.00563942
ukb-b-6392	Continuous	Longest period of unenthusiasm / disinterest	Online follow-up	Mental health	Mental health	MRC-IEU	41182	NA	NA	T	0.40067	-4.42e-05	0.99	0.00703863
ukb-d-20420_irnt	Continuous	Longest period spent worried or anxious	NA	Anxiety	Mental health	Neale Lab	24738	NA	NA	T	0.401892	-0.00283329	0.75714	0.009162
ukb-b-20498	Continuous	Number of incorrect matches in round	Online follow-up/Cognitive function online	Pairs matching	Mental health	MRC-IEU	462302	NA	NA	T	0.400542	0.00164406	0.43	0.00207591
ukb-b-1806	Continuous	Number of symbol digit matches attempted	Cognitive function	Symbol digit substitution	Mental health	MRC-IEU	113106	NA	NA	T	0.401979	0.00256406	0.55	0.00424525
ukb-b-15625	Continuous	Number of symbol digit matches made correctly	Cognitive function	Symbol digit substitution	Mental health	MRC-IEU	113106	NA	NA	T	0.401979	0.00257417	0.54	0.00424648
ukb-b-14360	Continuous	Time to answer	Cognitive function	Prospective memory	Mental health	MRC-IEU	152605	NA	NA	T	0.400206	-0.00161057	0.66	0.00362761
ukb-b-13823	Continuous	Time to complete round	Online follow-up/Cognitive function online	Pairs matching	Mental health	MRC-IEU	454157	NA	NA	T	0.400558	0.00207307	0.32	0.0021004
ukb-b-14303	Continuous	Values entered	Cognitive function	Symbol digit substitution	Mental health	MRC-IEU	113410	NA	NA	T	0.402034	-0.00114029	0.79	0.00426224
ukb-b-6092	Continuous	Age at cancer diagnosis	Health-related outcomes	Cancer register	Neoplasms	MRC-IEU	73229	NA	NA	T	0.40275	-0.00546441	0.28	0.00510765
ukb-b-16345	Continuous	Cancer year/age first occurred	Touchscreen/Health and medical history	Medical conditions	Neoplasms	MRC-IEU	39107	NA	NA	T	0.403074	-0.00166997	0.82	0.00718198
ukb-b-20410	Continuous	Interpolated Age of participant when cancer first diagnosed	Touchscreen/Health and medical history	Medical conditions	Neoplasms	MRC-IEU	39107	NA	NA	T	0.403074	-0.00655151	0.36	0.00710787
ukb-b-8800	Continuous	Interpolated Year when cancer first diagnosed	Touchscreen/Health and medical history	Medical conditions	Neoplasms	MRC-IEU	39107	NA	NA	T	0.403074	0.000656541	0.93	0.00716756
ukb-b-3018	Continuous	Age at death	Health-related outcomes	Death register	Others	MRC-IEU	11856	NA	NA	T	0.406756	0.0130318	0.32	0.0129784
ukb-d-age	Continuous	Age at recruitment	NA	Baseline characteristics	Others	Neale Lab	361194	NA	NA	T	0.399752	-0.0647095	0.000757705	0.019214
ukb-b-4509	Continuous	Age of stopping smoking	Online follow-up/Work environment	Medical information	Others	MRC-IEU	41215	NA	NA	T	0.401599	-0.00985071	0.15	0.00687986
ukb-d-20455_irnt	Continuous	Age when last took cannabis	NA	Cannabis use	Others	Neale Lab	25698	NA	NA	T	0.400751	0.00375313	0.671237	0.0088422
ukb-a-333	Continuous	Creatinine (enzymatic) in urine	NA	Urine assays	Others	Neale Lab	327525	NA	NA	T	0.400525	0.00740052	0.00161046	0.00234637
ukb-b-8929	Continuous	Interpolated Age of participant when non-cancer illness first diagnosed	Touchscreen/Health and medical history	Medical conditions	Others	MRC-IEU	342336	NA	NA	T	0.401183	-0.0056689	0.0219999	0.00247646
ukb-b-5666	Continuous	Interpolated Age of participant when operation took place	Verbal interview	Operations	Others	MRC-IEU	364083	NA	NA	T	0.40072	-0.00359496	0.13	0.00239946
ukb-b-17841	Continuous	Interpolated Year when non-cancer illness first diagnosed	Touchscreen/Health and medical history	Medical conditions	Others	MRC-IEU	342336	NA	NA	T	0.401183	0.000578292	0.81	0.00246178
ukb-b-671	Continuous	Interpolated Year when operation took place	Verbal interview	Operations	Others	MRC-IEU	364083	NA	NA	T	0.40072	0.000676408	0.780001	0.00238455
ukb-d-30500_irnt	Continuous	Microalbumin in urine	NA	Urine assays	Others	Neale Lab	108706	NA	NA	T	0.397839	0.0041109	0.346143	0.00436354
ukb-a-334	Continuous	Potassium in urine	NA	Urine assays	Others	Neale Lab	326816	NA	NA	T	0.400525	0.00375951	0.130805	0.00248819
ukb-a-335	Continuous	Sodium in urine	NA	Urine assays	Others	Neale Lab	326831	NA	NA	T	0.400525	0.00959122	7.01e-05	0.00241228
ukb-b-10011	Continuous	Townsend deprivation index at recruitment	Population characteristics	Baseline characteristics	Others	MRC-IEU	462464	NA	NA	T	0.400557	0.000950699	0.649999	0.00206694
ukb-b-7288	Continuous	3mm asymmetry angle (left)	Physical measures	Autorefraction	Physical measures	MRC-IEU	94008	NA	NA	T	0.40004	0.0066268	0.16	0.00474047
ukb-b-1732	Continuous	3mm asymmetry angle (right)	Physical measures	Autorefraction	Physical measures	MRC-IEU	94258	NA	NA	T	0.400433	0.0124012	0.00819993	0.00469421
ukb-b-17859	Continuous	3mm asymmetry index (left)	Physical measures	Autorefraction	Physical measures	MRC-IEU	94008	NA	NA	T	0.40004	0.0104549	0.0259998	0.00468619
ukb-b-7217	Continuous	3mm asymmetry index (right)	Physical measures	Autorefraction	Physical measures	MRC-IEU	94258	NA	NA	T	0.400433	0.00201953	0.67	0.00468842
ukb-b-11182	Continuous	3mm cylindrical power (left)	Physical measures	Autorefraction	Physical measures	MRC-IEU	95998	NA	NA	T	0.400118	-0.0058244	0.21	0.00464161
ukb-b-9099	Continuous	3mm cylindrical power (right)	Physical measures	Autorefraction	Physical measures	MRC-IEU	96007	NA	NA	T	0.400356	-0.00475908	0.31	0.00464316
ukb-b-18509	Continuous	3mm cylindrical power angle (left)	Physical measures	Autorefraction	Physical measures	MRC-IEU	95986	NA	NA	T	0.400142	0.00680042	0.15	0.0046976
ukb-b-14695	Continuous	3mm cylindrical power angle (right)	Physical measures	Autorefraction	Physical measures	MRC-IEU	95996	NA	NA	T	0.400381	-0.00224093	0.630001	0.00469761
ukb-b-4482	Continuous	3mm regularity index (left)	Physical measures	Autorefraction	Physical measures	MRC-IEU	94021	NA	NA	T	0.400049	0.00441029	0.35	0.00468157
ukb-b-6251	Continuous	3mm regularity index (right)	Physical measures	Autorefraction	Physical measures	MRC-IEU	94284	NA	NA	T	0.40046	0.010663	0.0219999	0.00467297
ukb-b-14664	Continuous	3mm strong meridian (left)	Physical measures	Autorefraction	Physical measures	MRC-IEU	95998	NA	NA	T	0.400118	0.00127464	0.77	0.00437425
ukb-b-6852	Continuous	3mm strong meridian (right)	Physical measures	Autorefraction	Physical measures	MRC-IEU	96007	NA	NA	T	0.400356	0.000132217	0.98	0.00437801
ukb-b-3549	Continuous	3mm strong meridian angle (left)	Physical measures	Autorefraction	Physical measures	MRC-IEU	95998	NA	NA	T	0.400118	-0.00503449	0.27	0.00459959
ukb-b-4514	Continuous	3mm strong meridian angle (right)	Physical measures	Autorefraction	Physical measures	MRC-IEU	96007	NA	NA	T	0.400356	0.00224401	0.630001	0.00461222
ukb-b-11113	Continuous	3mm weak meridian (left)	Physical measures	Autorefraction	Physical measures	MRC-IEU	95998	NA	NA	T	0.400118	-0.000770137	0.86	0.00438028
ukb-b-13506	Continuous	3mm weak meridian (right)	Physical measures	Autorefraction	Physical measures	MRC-IEU	96007	NA	NA	T	0.400356	-0.00289058	0.51	0.00438167
ukb-b-3188	Continuous	3mm weak meridian angle (left)	Physical measures	Autorefraction	Physical measures	MRC-IEU	95998	NA	NA	T	0.400118	0.00674166	0.15	0.00469744
ukb-b-3386	Continuous	3mm weak meridian angle (right)	Physical measures	Autorefraction	Physical measures	MRC-IEU	96007	NA	NA	T	0.400356	-0.00231374	0.62	0.00469688
ukb-b-14067	Continuous	6mm asymmetry angle (left)	Physical measures	Autorefraction	Physical measures	MRC-IEU	51739	NA	NA	T	0.399718	0.00868834	0.18	0.00641399
ukb-b-4874	Continuous	6mm asymmetry angle (right)	Physical measures	Autorefraction	Physical measures	MRC-IEU	52647	NA	NA	T	0.402112	-0.000818004	0.9	0.00626284
ukb-b-10629	Continuous	6mm asymmetry index (left)	Physical measures	Autorefraction	Physical measures	MRC-IEU	51739	NA	NA	T	0.399718	-0.00348893	0.58	0.00631233
ukb-b-20486	Continuous	6mm asymmetry index (right)	Physical measures	Autorefraction	Physical measures	MRC-IEU	52647	NA	NA	T	0.402112	0.00740227	0.24	0.00624929
ukb-b-11207	Continuous	6mm cylindrical power (left)	Physical measures	Autorefraction	Physical measures	MRC-IEU	83410	NA	NA	T	0.399431	-0.0073653	0.14	0.00500712
ukb-b-16677	Continuous	6mm cylindrical power (right)	Physical measures	Autorefraction	Physical measures	MRC-IEU	84303	NA	NA	T	0.400199	-0.0031788	0.52	0.00498682
ukb-b-4526	Continuous	6mm cylindrical power angle (left)	Physical measures	Autorefraction	Physical measures	MRC-IEU	83387	NA	NA	T	0.399433	0.00339554	0.5	0.00500506
ukb-b-17772	Continuous	6mm cylindrical power angle (right)	Physical measures	Autorefraction	Physical measures	MRC-IEU	84278	NA	NA	T	0.400187	0.000570738	0.91	0.00498213
ukb-b-5309	Continuous	6mm regularity index (left)	Physical measures	Autorefraction	Physical measures	MRC-IEU	51767	NA	NA	T	0.399733	0.00714386	0.26	0.00631586
ukb-b-1733	Continuous	6mm regularity index (right)	Physical measures	Autorefraction	Physical measures	MRC-IEU	52728	NA	NA	T	0.402063	-0.00433719	0.49	0.00626004
ukb-b-645	Continuous	6mm strong meridian (left)	Physical measures	Autorefraction	Physical measures	MRC-IEU	83410	NA	NA	T	0.399431	0.00182316	0.7	0.00466343
ukb-b-11452	Continuous	6mm strong meridian (right)	Physical measures	Autorefraction	Physical measures	MRC-IEU	84303	NA	NA	T	0.400199	0.00231844	0.62	0.00465544
ukb-b-2846	Continuous	6mm strong meridian angle (left)	Physical measures	Autorefraction	Physical measures	MRC-IEU	83410	NA	NA	T	0.399431	-0.00371589	0.46	0.00500721
ukb-b-1138	Continuous	6mm strong meridian angle (right)	Physical measures	Autorefraction	Physical measures	MRC-IEU	84303	NA	NA	T	0.400199	-0.00037883	0.94	0.00498609
ukb-b-13538	Continuous	6mm weak meridian (left)	Physical measures	Autorefraction	Physical measures	MRC-IEU	83410	NA	NA	T	0.399431	0.000415444	0.93	0.00468237
ukb-b-13416	Continuous	6mm weak meridian (right)	Physical measures	Autorefraction	Physical measures	MRC-IEU	84303	NA	NA	T	0.400199	0.00135436	0.77	0.00466749
ukb-b-4331	Continuous	6mm weak meridian angle (left)	Physical measures	Autorefraction	Physical measures	MRC-IEU	83410	NA	NA	T	0.399431	0.00345468	0.49	0.00500473
ukb-b-791	Continuous	6mm weak meridian angle (right)	Physical measures	Autorefraction	Physical measures	MRC-IEU	84303	NA	NA	T	0.400199	0.000606567	0.9	0.00498316
ukb-b-4080	Continuous	Ankle spacing width	Physical measures	Bone-densitometry of heel	Physical measures	MRC-IEU	265753	NA	NA	T	0.401076	0.00640918	0.00530005	0.00230029
ukb-b-2122	Continuous	Ankle spacing width (left)	Physical measures	Bone-densitometry of heel	Physical measures	MRC-IEU	146226	NA	NA	T	0.400072	0.0100482	0.00140001	0.00315246
ukb-b-8607	Continuous	Ankle spacing width (right)	Physical measures	Bone-densitometry of heel	Physical measures	MRC-IEU	146181	NA	NA	T	0.399994	0.0120791	0.00015	0.00319097
ukb-b-8338	Continuous	Arm fat mass (left)	Imaging	Body composition by DXA	Physical measures	MRC-IEU	454684	NA	NA	T	0.400658	0.0189576	3.1e-21	0.00200381
ukb-b-6704	Continuous	Arm fat mass (right)	Imaging	Body composition by DXA	Physical measures	MRC-IEU	454757	NA	NA	T	0.400663	0.0187097	1e-20	0.00200395
ukb-b-20188	Continuous	Arm fat percentage (left)	Physical measures	Impedance measures	Physical measures	MRC-IEU	454724	NA	NA	T	0.400667	0.0125573	5.9e-16	0.00155187
ukb-b-12854	Continuous	Arm fat percentage (right)	Physical measures	Impedance measures	Physical measures	MRC-IEU	454789	NA	NA	T	0.400666	0.0123495	2.5e-15	0.0015606
ukb-b-19925	Continuous	Arm fat-free mass (left)	Physical measures	Impedance measures	Physical measures	MRC-IEU	454672	NA	NA	T	0.400661	0.0109876	1.1e-17	0.00128376
ukb-b-19520	Continuous	Arm fat-free mass (right)	Physical measures	Impedance measures	Physical measures	MRC-IEU	454753	NA	NA	T	0.400664	0.00992228	3.3e-15	0.00125921
ukb-b-9093	Continuous	Arm predicted mass (left)	Physical measures	Impedance measures	Physical measures	MRC-IEU	454655	NA	NA	T	0.400663	0.0108865	1.7e-17	0.00127874
ukb-b-16698	Continuous	Arm predicted mass (right)	Physical measures	Impedance measures	Physical measures	MRC-IEU	454746	NA	NA	T	0.400666	0.00970849	1e-14	0.00125494
ukb-b-5090	Continuous	Astigmatism angle (left)	Physical measures	Autorefraction	Physical measures	MRC-IEU	99071	NA	NA	T	0.400152	-0.00940996	0.0379997	0.00453213
ukb-b-8882	Continuous	Astigmatism angle (right)	Physical measures	Autorefraction	Physical measures	MRC-IEU	99380	NA	NA	T	0.400241	0.00335671	0.46	0.004539
ukb-b-16446	Continuous	Basal metabolic rate	Physical measures	Impedance measures	Physical measures	MRC-IEU	454874	NA	NA	T	0.400665	0.0118487	5.3e-19	0.0013306
ukb-b-8909	Continuous	Body fat percentage	Physical measures	Impedance measures	Physical measures	MRC-IEU	454633	NA	NA	T	0.400655	0.011765	7.2e-14	0.00157207
ukb-b-19953	Continuous	Body mass index (BMI)	Physical measures	Body size measures	Physical measures	MRC-IEU	461460	NA	NA	T	0.400584	0.0203692	5.2e-24	0.00201566
ukb-b-11650	Continuous	Corneal hysteresis (left)	Physical measures	Intraocular pressure	Physical measures	MRC-IEU	97465	NA	NA	T	0.399867	-0.00520822	0.25	0.0045304
ukb-b-11480	Continuous	Corneal hysteresis (right)	Physical measures	Intraocular pressure	Physical measures	MRC-IEU	97653	NA	NA	T	0.40029	-0.0149485	0.000940005	0.00452031
ukb-b-4717	Continuous	Corneal resistance factor (left)	Physical measures	Intraocular pressure	Physical measures	MRC-IEU	97465	NA	NA	T	0.399867	-0.00537471	0.23	0.00450353
ukb-b-15178	Continuous	Corneal resistance factor (right)	Physical measures	Intraocular pressure	Physical measures	MRC-IEU	97653	NA	NA	T	0.40029	-0.0147243	0.001	0.00448848
ukb-b-14670	Continuous	Cylindrical power (left)	Physical measures	Autorefraction	Physical measures	MRC-IEU	99071	NA	NA	T	0.400152	0.000235496	0.96	0.00458791
ukb-b-10250	Continuous	Cylindrical power (right)	Physical measures	Autorefraction	Physical measures	MRC-IEU	99380	NA	NA	T	0.400241	0.00335086	0.46	0.00457941
ukb-b-7992	Continuous	Diastolic blood pressure, automated reading	Physical measures	Blood pressure	Physical measures	MRC-IEU	436424	NA	NA	T	0.400846	-0.00242493	0.25	0.00211091
ukb-b-18240	Continuous	Diastolic blood pressure, manual reading	Physical measures	Blood pressure	Physical measures	MRC-IEU	39749	NA	NA	T	0.39531	-0.00920581	0.2	0.0071048
ukb-b-11361	Continuous	ECG, heart rate	Physical measures	ECG during exercise	Physical measures	MRC-IEU	68160	NA	NA	T	0.398335	-0.0023648	0.66	0.00541443
ukb-b-12165	Continuous	ECG, load	Physical measures	ECG during exercise	Physical measures	MRC-IEU	68240	NA	NA	T	0.398366	0.0070228	0.13	0.00465193
ukb-b-11076	Continuous	ECG, phase time	Physical measures	ECG during exercise	Physical measures	MRC-IEU	68426	NA	NA	T	0.398328	0.00893052	0.0870001	0.00522589
ukb-b-19657	Continuous	Forced expiratory volume in 1-second (FEV1)	Physical measures	Spirometry	Physical measures	MRC-IEU	421986	NA	NA	T	0.400821	-0.00148163	0.4	0.00176914
ukb-b-11141	Continuous	Forced expiratory volume in 1-second (FEV1), Best measure	Physical measures	Spirometry	Physical measures	MRC-IEU	345665	NA	NA	T	0.400457	-0.000718247	0.709999	0.00194141
ukb-b-8428	Continuous	Forced expiratory volume in 1-second (FEV1), predicted	Physical measures	Spirometry	Physical measures	MRC-IEU	148653	NA	NA	T	0.400371	0.0068429	0.00389996	0.00237011
ukb-b-13405	Continuous	Forced expiratory volume in 1-second (FEV1), predicted percentage	Physical measures	Spirometry	Physical measures	MRC-IEU	148653	NA	NA	T	0.400371	-0.00808138	0.0239999	0.00359013
ukb-b-7953	Continuous	Forced vital capacity (FVC)	Physical measures	Spirometry	Physical measures	MRC-IEU	421986	NA	NA	T	0.400821	-0.00188639	0.26	0.00167356
ukb-b-14713	Continuous	Forced vital capacity (FVC), Best measure	Physical measures	Spirometry	Physical measures	MRC-IEU	345665	NA	NA	T	0.400457	-0.0018615	0.31	0.00183385
ukb-b-7478	Continuous	Hand grip strength (left)	Physical measures	Hand grip strength	Physical measures	MRC-IEU	461026	NA	NA	T	0.400547	0.000809952	0.59	0.00151396
ukb-b-10215	Continuous	Hand grip strength (right)	Physical measures	Hand grip strength	Physical measures	MRC-IEU	461089	NA	NA	T	0.400559	0.000647846	0.67	0.00151619
ukb-b-8875	Continuous	Heel bone mineral density (BMD)	Physical measures	Bone-densitometry of heel	Physical measures	MRC-IEU	265627	NA	NA	T	0.401063	0.0059638	0.0219999	0.00260541
ukb-b-1096	Continuous	Heel bone mineral density (BMD) (left)	Physical measures	Bone-densitometry of heel	Physical measures	MRC-IEU	146139	NA	NA	T	0.400051	0.0093564	0.00809991	0.00353155
ukb-b-4657	Continuous	Heel bone mineral density (BMD) (right)	Physical measures	Bone-densitometry of heel	Physical measures	MRC-IEU	146093	NA	NA	T	0.399964	0.00899821	0.0109999	0.0035178
ukb-b-20124	Continuous	Heel bone mineral density (BMD) T-score, automated	Physical measures	Bone-densitometry of heel	Physical measures	MRC-IEU	265753	NA	NA	T	0.401076	0.00607174	0.02	0.00260603
ukb-b-15730	Continuous	Heel bone mineral density (BMD) T-score, automated (left)	Physical measures	Bone-densitometry of heel	Physical measures	MRC-IEU	146226	NA	NA	T	0.400072	0.00963132	0.0064	0.00353271
ukb-b-20032	Continuous	Heel bone mineral density (BMD) T-score, automated (right)	Physical measures	Bone-densitometry of heel	Physical measures	MRC-IEU	146181	NA	NA	T	0.399994	0.0095191	0.00680002	0.00351711
ukb-b-11364	Continuous	Heel bone mineral density (BMD), manual entry	Physical measures	Bone-densitometry of heel	Physical measures	MRC-IEU	40613	NA	NA	T	0.398488	0.0100749	0.14	0.00688934
ukb-b-17612	Continuous	Heel bone ultrasound T-score, manual entry	Physical measures	Bone-densitometry of heel	Physical measures	MRC-IEU	40613	NA	NA	T	0.398488	0.0152697	0.0290001	0.00698754
ukb-b-17952	Continuous	Heel Broadband ultrasound attenuation (BUA), manual entry	Physical measures	Bone-densitometry of heel	Physical measures	MRC-IEU	40613	NA	NA	T	0.398488	0.0129032	0.0569994	0.00677385
ukb-b-5447	Continuous	Heel broadband ultrasound attenuation (left)	Physical measures	Bone-densitometry of heel	Physical measures	MRC-IEU	146218	NA	NA	T	0.400074	0.0102885	0.00309999	0.00347672
ukb-b-6027	Continuous	Heel broadband ultrasound attenuation (right)	Physical measures	Bone-densitometry of heel	Physical measures	MRC-IEU	146171	NA	NA	T	0.400001	0.0102159	0.00309999	0.0034573
ukb-b-15851	Continuous	Heel Broadband ultrasound attenuation, direct entry	Physical measures	Bone-densitometry of heel	Physical measures	MRC-IEU	265737	NA	NA	T	0.401076	0.00660181	0.01	0.00257076
ukb-b-19234	Continuous	Heel quantitative ultrasound index (QUI), direct entry	Physical measures	Bone-densitometry of heel	Physical measures	MRC-IEU	265753	NA	NA	T	0.401076	0.00607172	0.02	0.00260604
ukb-b-845	Continuous	Heel quantitative ultrasound index (QUI), direct entry (left)	Physical measures	Bone-densitometry of heel	Physical measures	MRC-IEU	146226	NA	NA	T	0.400072	0.00963058	0.0064	0.00353272
ukb-b-5463	Continuous	Heel quantitative ultrasound index (QUI), direct entry (right)	Physical measures	Bone-densitometry of heel	Physical measures	MRC-IEU	146181	NA	NA	T	0.399994	0.00952028	0.00680002	0.00351711
ukb-b-17848	Continuous	Heel quantitative ultrasound index (QUI), manual entry	Physical measures	Bone-densitometry of heel	Physical measures	MRC-IEU	40613	NA	NA	T	0.398488	0.0103172	0.13	0.00689725
ukb-b-15590	Continuous	Hip circumference	Physical measures	Body size measures	Physical measures	MRC-IEU	462117	NA	NA	T	0.400542	0.0194091	1.3e-21	0.00203189
ukb-b-19379	Continuous	Impedance of arm (left)	Physical measures	Impedance measures	Physical measures	MRC-IEU	454850	NA	NA	T	0.400659	-0.00914451	2e-10	0.00143788
ukb-b-7859	Continuous	Impedance of arm (right)	Physical measures	Impedance measures	Physical measures	MRC-IEU	454826	NA	NA	T	0.40066	-0.00931385	8e-11	0.00143264
ukb-b-14068	Continuous	Impedance of leg (left)	Physical measures	Impedance measures	Physical measures	MRC-IEU	454857	NA	NA	T	0.40066	-0.0117941	1.8e-10	0.00184961
ukb-b-7376	Continuous	Impedance of leg (right)	Physical measures	Impedance measures	Physical measures	MRC-IEU	454863	NA	NA	T	0.400663	-0.011415	4.8e-10	0.00183403
ukb-b-19921	Continuous	Impedance of whole body	Physical measures	Impedance measures	Physical measures	MRC-IEU	454840	NA	NA	T	0.400666	-0.0108811	1.7e-12	0.00154208
ukb-b-19071	Continuous	Intra-ocular pressure, corneal-compensated (left)	Physical measures	Intraocular pressure	Physical measures	MRC-IEU	97465	NA	NA	T	0.399867	-0.000213803	0.96	0.00457696
ukb-b-19277	Continuous	Intra-ocular pressure, corneal-compensated (right)	Physical measures	Intraocular pressure	Physical measures	MRC-IEU	97653	NA	NA	T	0.40029	0.0042759	0.35	0.00457381
ukb-b-12440	Continuous	Intra-ocular pressure, Goldmann-correlated (left)	Physical measures	Intraocular pressure	Physical measures	MRC-IEU	97465	NA	NA	T	0.399867	-0.00270222	0.55	0.00455064
ukb-b-14146	Continuous	Intra-ocular pressure, Goldmann-correlated (right)	Physical measures	Intraocular pressure	Physical measures	MRC-IEU	97653	NA	NA	T	0.40029	-0.00548897	0.23	0.00454081
ukb-b-7212	Continuous	Leg fat mass (left)	Imaging	Body composition by DXA	Physical measures	MRC-IEU	454823	NA	NA	T	0.400665	0.0150244	1.4e-20	0.00161513
ukb-b-18096	Continuous	Leg fat mass (right)	Imaging	Body composition by DXA	Physical measures	MRC-IEU	454846	NA	NA	T	0.400663	0.0152301	1.2e-20	0.00163443
ukb-b-18377	Continuous	Leg fat percentage (left)	Physical measures	Impedance measures	Physical measures	MRC-IEU	454826	NA	NA	T	0.400663	0.00987136	1.6e-14	0.00128527
ukb-b-20531	Continuous	Leg fat percentage (right)	Physical measures	Impedance measures	Physical measures	MRC-IEU	454854	NA	NA	T	0.40066	0.00992067	2.5e-14	0.00130189
ukb-b-16099	Continuous	Leg fat-free mass (left)	Physical measures	Impedance measures	Physical measures	MRC-IEU	454805	NA	NA	T	0.400662	0.0114661	5.5e-18	0.00132661
ukb-b-12828	Continuous	Leg fat-free mass (right)	Physical measures	Impedance measures	Physical measures	MRC-IEU	454835	NA	NA	T	0.400665	0.0112107	2.8e-17	0.00132581
ukb-b-17271	Continuous	Leg predicted mass (left)	Physical measures	Impedance measures	Physical measures	MRC-IEU	454799	NA	NA	T	0.400662	0.0114209	4.5e-18	0.00131791
ukb-b-14310	Continuous	Leg predicted mass (right)	Physical measures	Impedance measures	Physical measures	MRC-IEU	454834	NA	NA	T	0.400664	0.0111676	2.3e-17	0.00131725
ukb-b-4535	Continuous	logMAR, final (left)	Physical measures	Visual acuity	Physical measures	MRC-IEU	100983	NA	NA	T	0.400325	-0.00420444	0.35	0.00453788
ukb-b-15782	Continuous	logMAR, final (right)	Physical measures	Visual acuity	Physical measures	MRC-IEU	101023	NA	NA	T	0.400359	0.00296259	0.51	0.00453241
ukb-b-14461	Continuous	Maximum heart rate during fitness test	Physical measures	ECG during exercise	Physical measures	MRC-IEU	68409	NA	NA	T	0.39831	-0.00291738	0.59	0.00536247
ukb-b-7551	Continuous	Maximum workload during fitness test	Physical measures	ECG during exercise	Physical measures	MRC-IEU	68425	NA	NA	T	0.398334	0.00437305	0.36	0.00477148
ukb-b-13501	Continuous	Mean signal-to-noise ratio (SNR), (left)	Physical measures	Hearing test	Physical measures	MRC-IEU	148579	NA	NA	T	0.399918	0.00377437	0.31	0.00369077
ukb-b-4776	Continuous	Mean signal-to-noise ratio (SNR), (right)	Physical measures	Hearing test	Physical measures	MRC-IEU	148549	NA	NA	T	0.400073	-0.00808681	0.0280001	0.00368773
ukb-a-510	Continuous	No-wear time bias adjusted acceleration standard deviation	NA	Acceleration averages	Physical measures	Neale Lab	72615	NA	NA	T	0.400525	0.00536274	0.312068	0.00530493
ukb-b-9324	Continuous	Number of trend entries	Physical measures	ECG during exercise	Physical measures	MRC-IEU	68426	NA	NA	T	0.398328	0.00204577	0.69	0.00520468
ukb-b-12019	Continuous	Peak expiratory flow (PEF)	Physical measures	Spirometry	Physical measures	MRC-IEU	421986	NA	NA	T	0.400821	-0.00112575	0.55	0.00187176
ukb-b-15892	Continuous	Pulse rate	Physical measures	Arterial stiffness	Physical measures	MRC-IEU	151546	NA	NA	T	0.400145	-0.00659827	0.0719996	0.00366502
ukb-b-7710	Continuous	Pulse rate (during blood-pressure measurement)	Physical measures	Blood pressure	Physical measures	MRC-IEU	39749	NA	NA	T	0.39531	0.00871576	0.23	0.0072281
ukb-b-18103	Continuous	Pulse rate, automated reading	Physical measures	Blood pressure	Physical measures	MRC-IEU	436424	NA	NA	T	0.400846	-0.00192544	0.37	0.00213809
ukb-b-11971	Continuous	Pulse wave Arterial Stiffness index	Physical measures	Arterial stiffness	Physical measures	MRC-IEU	151053	NA	NA	T	0.400101	-0.000161289	0.96	0.00362175
ukb-b-8778	Continuous	Pulse wave peak to peak time	Physical measures	Arterial stiffness	Physical measures	MRC-IEU	151466	NA	NA	T	0.400149	0.000458322	0.9	0.00368787
ukb-b-11598	Continuous	Pulse wave reflection index	Physical measures	Arterial stiffness	Physical measures	MRC-IEU	151546	NA	NA	T	0.400145	0.00823524	0.02	0.00353461
ukb-b-43	Continuous	Signal-to-noise-ratio (SNR) of triplet (left)	Physical measures	Hearing test	Physical measures	MRC-IEU	148728	NA	NA	T	0.399894	0.00129969	0.73	0.00369777
ukb-b-18697	Continuous	Signal-to-noise-ratio (SNR) of triplet (right)	Physical measures	Hearing test	Physical measures	MRC-IEU	148695	NA	NA	T	0.400063	-0.00539774	0.14	0.00369002
ukb-b-16881	Continuous	Sitting height	Physical measures	Body size measures	Physical measures	MRC-IEU	461536	NA	NA	T	0.400541	0.00299526	0.05	0.00152951
ukb-b-9052	Continuous	Speech-reception-threshold (SRT) estimate (left)	Physical measures	Hearing test	Physical measures	MRC-IEU	146131	NA	NA	T	0.399849	0.00201372	0.59	0.00373986
ukb-b-8316	Continuous	Speech-reception-threshold (SRT) estimate (right)	Physical measures	Hearing test	Physical measures	MRC-IEU	146031	NA	NA	T	0.400123	-0.00652613	0.0810009	0.00373639
ukb-b-7500	Continuous	Spherical power (left)	Physical measures	Autorefraction	Physical measures	MRC-IEU	99071	NA	NA	T	0.400152	-0.00165462	0.709999	0.00452867
ukb-b-19994	Continuous	Spherical power (right)	Physical measures	Autorefraction	Physical measures	MRC-IEU	99380	NA	NA	T	0.400241	-0.00133091	0.77	0.00451795
ukb-b-10787	Continuous	Standing height	Physical measures	Body size measures	Physical measures	MRC-IEU	461950	NA	NA	T	0.400551	0.00113689	0.39	0.00133023
ukb-b-20175	Continuous	Systolic blood pressure, automated reading	Physical measures	Blood pressure	Physical measures	MRC-IEU	436419	NA	NA	T	0.400844	0.00123685	0.56	0.00211574
ukb-b-6503	Continuous	Systolic blood pressure, manual reading	Physical measures	Blood pressure	Physical measures	MRC-IEU	39749	NA	NA	T	0.39531	-0.00524607	0.46	0.00710409
ukb-b-20044	Continuous	Trunk fat mass	Imaging	Body composition by DXA	Physical measures	MRC-IEU	454588	NA	NA	T	0.400647	0.0169816	1.4e-16	0.00205399
ukb-b-16407	Continuous	Trunk fat percentage	Physical measures	Impedance measures	Physical measures	MRC-IEU	454613	NA	NA	T	0.400656	0.0132388	2.3e-12	0.00188723
ukb-b-17409	Continuous	Trunk fat-free mass	Physical measures	Impedance measures	Physical measures	MRC-IEU	454508	NA	NA	T	0.400634	0.00877983	3.3e-12	0.00126031
ukb-b-9685	Continuous	Trunk predicted mass	Physical measures	Impedance measures	Physical measures	MRC-IEU	454463	NA	NA	T	0.400645	0.00868246	4.8e-12	0.00125629
ukb-b-9405	Continuous	Waist circumference	Physical measures	Body size measures	Physical measures	MRC-IEU	462166	NA	NA	T	0.400537	0.0149904	2.1e-16	0.00182417
ukb-b-11842	Continuous	Weight	Physical measures	Body size measures	Physical measures	MRC-IEU	461632	NA	NA	T	0.40057	0.0172864	1.4e-22	0.00176828
ukb-b-19393	Continuous	Whole body fat mass	Physical measures	Impedance measures	Physical measures	MRC-IEU	454137	NA	NA	T	0.400645	0.0176493	8e-19	0.00199195
ukb-b-13354	Continuous	Whole body fat-free mass	Physical measures	Impedance measures	Physical measures	MRC-IEU	454850	NA	NA	T	0.400671	0.010177	8.7e-16	0.00126509
ukb-b-14540	Continuous	Whole body water mass	Physical measures	Impedance measures	Physical measures	MRC-IEU	454888	NA	NA	T	0.400665	0.010279	5e-16	0.00126715
ukb-b-4575	Continuous	Age asthma diagnosed	Touchscreen/Health and medical history	Medical conditions	Respiratory	MRC-IEU	47222	NA	NA	T	0.397808	0.00200039	0.760001	0.00660912
ukb-b-18436	Continuous	Age asthma diagnosed by doctor	Online follow-up/Work environment	Medical information	Respiratory	MRC-IEU	14283	NA	NA	T	0.404559	0.0107002	0.37	0.0120109
ukb-b-7556	Continuous	Age hay fever, rhinitis or eczema diagnosed	Touchscreen/Health and medical history	Medical conditions	Respiratory	MRC-IEU	91982	NA	NA	T	0.401342	0.00489788	0.3	0.00476958
ukb-b-18290	Continuous	Age hayfever or allergic rhinitis diagnosed by doctor	Online follow-up/Work environment	Medical information	Respiratory	MRC-IEU	25486	NA	NA	T	0.403614	0.00380213	0.67	0.00902286
ukb-b-5801	Continuous	Age started wearing glasses or contact lenses	Touchscreen/Health and medical history	Eyesight	Sense organs	MRC-IEU	397498	NA	NA	T	0.400525	-0.0011964	0.6	0.00228275
ukb-d-22503_irnt	Continuous	Years of cough on most days	NA	Medical information	Symptoms	Neale Lab	12593	NA	NA	T	0.404828	0.0148858	0.246901	0.0128552

## Sheet: Table S7
Table S7: Number of significant associations of rs12916 with phenotypes by category
Classification	Category	Total number	rs12916
Binary	Endocrine	55	5
	Respiratory	80	1
	Other categories*	1249	0
Continuous	Blood count	31	3
	Blood biochemistry	30	6
	Physical measures	170	34
	Other categories**	86	0
*: Other categories for binary phenotypes include circulatory, neoplasms, digestive, symptoms, neurological, musculoskeletal, gynaecologic and obstetric, hematopoietic, dermatologic, genitourinary, neoplasms, mental health, infectious diseases, sense organs, injuries and poisonings and others.
**: Other categories for continuous phenotypes include circulatory, endocrine, respiratory, gynaecologic and obstetric, mental health, neoplasms, sense organs and others.

## Sheet: Table S8
Table S8: Sex-specific associations of genetically mimicked statins, PCSK9 inhibitors and ezetimibe (based on rs12916, rs11591147 and rs10260606, respectively) with part-specific body composition traits
				rs12916 (EA: T)									rs11591147 (EA: T)									rs10260606 (EA: G)
Body part	ID	Trait	Sample size	Both sexes			Men			Women			Both sexes			Men			Women			Both sexes			Men			Women
				Beta	SE	P value	Beta	SE	P value	Beta	SE	P value	Beta	SE	P value	Beta	SE	P value	Beta	SE	P value	Beta	SE	P value	Beta	SE	P value	Beta	SE	P value
Whole body	ukb-b-8909	Body fat percentage	454633	0.012	0.002	7.2e-14	0.0138115	0.00349154	7.63389e-05	0.0161596	0.00325751	7.02903e-07	0.0131018	0.00586875	0.0259998	-0.00579947	0.0129635	0.654608	0.0157762	0.012103	0.192406	0.00212093	0.0019913	0.29	0.00184114	0.00442227	0.677167	-0.00763419	0.00412002	0.0638914
	ukb-b-19393	Whole body fat mass	454137	0.018	0.002	8e-19	0.0152875	0.00355068	1.66697e-05	0.018797	0.00329141	1.12537e-08	0.0111867	0.0074352	0.13	-0.00736578	0.0131827	0.576335	0.013617	0.0122299	0.265531	0.00158619	0.00252376	0.53	0.00207052	0.00449876	0.645344	-0.00673377	0.00416289	0.105757
	ukb-b-13354	Whole body fat-free mass	454850	0.01	0.001	8.7e-16	0.0124173	0.00347617	0.000354199	0.0186454	0.0032455	9.20532e-09	-0.00381053	0.00471816	0.42	-0.00956577	0.0128952	0.458206	0.00231494	0.0120588	0.847765	-0.0014084	0.00160278	0.38	0.00675939	0.00440265	0.124712	-0.00248143	0.00410482	0.545501
	ukb-b-14540	Whole body water mass	454888	0.01	0.001	5e-16	0.0124892	0.0034779	0.000329491	0.0187441	0.00324732	7.83687e-09	-0.00424466	0.00472613	0.37	-0.00978633	0.0129026	0.448168	0.00218482	0.0120655	0.856305	-0.00148726	0.0016055	0.35	0.00693503	0.00440484	0.115395	-0.00264161	0.00410721	0.520119
	ukb-b-19921	Impedance of whole body	454840	-0.011	0.002	1.7e-12	-0.0120123	0.0035564	0.000731216	-0.0181686	0.00330111	3.7222e-08	0.00716569	0.0057527	0.21	0.00856584	0.0131937	0.516187	0.0102152	0.0122651	0.404918	0.00230234	0.00195408	0.24	-0.00548394	0.00450428	0.223418	0.00226828	0.00417524	0.586944
Arm	ukb-b-20188	Arm fat percentage (left)	454724	0.013	0.002	5.9e-16	0.0129065	0.00353602	0.000262327	0.0181589	0.00328653	3.29451e-08	0.00855171	0.00579226	0.14	-0.0147048	0.0131184	0.262319	0.0112789	0.0122102	0.35563	0.00260482	0.0019659	0.19	0.000456376	0.00447854	0.918834	-0.00814777	0.00415649	0.0499677
	ukb-b-12854	Arm fat percentage (right)	454789	0.012	0.002	2.5e-15	0.0122415	0.00351794	0.000502031	0.0183027	0.00328708	2.57907e-08	0.00838113	0.00582527	0.15	-0.0158687	0.0130521	0.224065	0.0101131	0.0122124	0.407611	0.00201356	0.00197691	0.31	0.000941256	0.00445559	0.83269	-0.00706581	0.00415729	0.0892044
	ukb-b-8338	Arm fat mass (left)	454684	0.019	0.002	3.1e-21	0.0155427	0.00356314	1.28907e-05	0.0203473	0.0032981	6.86939e-10	0.00627232	0.00747847	0.4	-0.0179882	0.0132184	0.173565	0.00950407	0.012253	0.437953	0.00130917	0.00253846	0.61	0.00365418	0.00451281	0.418094	-0.00714509	0.00417118	0.0867202
	ukb-b-6704	Arm fat mass (right)	454757	0.019	0.002	1e-20	0.0152329	0.00356253	1.90507e-05	0.0198142	0.00329825	1.88757e-09	0.00558547	0.00747928	0.46	-0.0175936	0.0132175	0.183163	0.00867002	0.012254	0.47924	0.0004651	0.00253868	0.85	0.00382134	0.00451207	0.397044	-0.00650755	0.00417141	0.118753
	ukb-b-19925	Arm fat-free mass (left)	454672	0.011	0.001	1.1e-17	0.0139441	0.00347858	6.11154e-05	0.0199492	0.00329463	1.40616e-09	-0.00354803	0.00478946	0.46	-0.00710067	0.0129055	0.58218	0.00248392	0.0122401	0.839188	-0.00181247	0.00162621	0.27	0.00723976	0.00440564	0.100324	-0.00381855	0.00416682	0.359448
	ukb-b-19520	Arm fat-free mass (right)	454753	0.01	0.001	3.3e-15	0.0149664	0.00344381	1.38799e-05	0.0182498	0.00328859	2.87016e-08	-0.00231761	0.00469751	0.62	-0.00742326	0.0127769	0.561249	0.00371769	0.0122183	0.76092	-0.00175344	0.00159509	0.27	0.00700554	0.00436181	0.108252	-0.0034048	0.00415917	0.413001
	ukb-b-9093	Arm predicted mass (left)	454655	0.011	0.001	1.7e-17	0.0140603	0.00347863	5.30419e-05	0.0201135	0.00329471	1.03129e-09	-0.00275284	0.00477043	0.56	-0.00777042	0.0129065	0.547139	0.00646591	0.0122401	0.597323	-0.00223583	0.00161974	0.17	0.00675503	0.00440595	0.125238	-0.00373237	0.00416688	0.370402
	ukb-b-16698	Arm predicted mass (right)	454746	0.01	0.001	1e-14	0.0151013	0.00344408	1.16211e-05	0.0164215	0.00328885	5.94782e-07	-0.00347525	0.00468188	0.46	-0.00725778	0.0127779	0.570039	0.000140247	0.0122189	0.990842	-0.00196331	0.00158969	0.22	0.0075041	0.00436215	0.0853839	-0.002925	0.00415942	0.481917
	ukb-b-19379	Impedance of arm (left)	454850	-0.009	0.001	2e-10	-0.0129452	0.00356266	0.000279607	-0.0147325	0.00330241	8.15726e-06	0.00608467	0.0053635	0.26	-0.000397255	0.0132168	0.976022	0.0120928	0.0122698	0.324344	0.00372277	0.00182102	0.0409996	-0.00646204	0.00451216	0.152106	0.0010603	0.00417666	0.799602
	ukb-b-7859	Impedance of arm (right)	454826	-0.009	0.001	8e-11	-0.0135182	0.00356154	0.000147339	-0.0142708	0.00330098	1.53858e-05	0.00569535	0.00534414	0.29	-0.00166344	0.0132127	0.899814	0.0090561	0.012265	0.460291	0.00297419	0.00181475	0.1	-0.00591021	0.00451078	0.190116	0.00258032	0.00417477	0.536527
Leg	ukb-b-18377	Leg fat percentage (left)	454826	0.01	0.001	1.6e-14	0.0151847	0.00349168	1.36949e-05	0.0157536	0.00321783	9.80228e-07	0.00938184	0.00479717	0.051	-0.00265066	0.0129544	0.837873	0.0113735	0.0119557	0.341451	0.00114429	0.00162755	0.48	0.00384148	0.00442232	0.385035	-0.00757743	0.00406971	0.0626176
	ukb-b-20531	Leg fat percentage (right)	454854	0.01	0.001	2.5e-14	0.0150811	0.0034891	1.54472e-05	0.0155006	0.00321918	1.47259e-06	0.00525176	0.00485958	0.28	-0.0166217	0.0129442	0.199109	0.0108541	0.0119608	0.364161	0.00088112	0.00164869	0.59	0.00463366	0.00441915	0.294391	-0.00771119	0.00407141	0.0582285
	ukb-b-7212	Leg fat mass (left)	454823	0.015	0.002	1.4e-20	0.0172877	0.00355428	1.15201e-06	0.0197607	0.00328551	1.80782e-09	0.00747467	0.00602666	0.21	-0.00787391	0.0131868	0.550436	0.00945374	0.0122075	0.438683	0.000544106	0.00204543	0.79	0.00512099	0.00450167	0.255299	-0.00728027	0.00415543	0.0797776
	ukb-b-18096	Leg fat mass (right)	454846	0.015	0.002	1.2e-20	0.0169625	0.00355195	1.79374e-06	0.0199609	0.00328748	1.26718e-09	0.00428904	0.00609935	0.48	-0.0181235	0.0131774	0.169026	0.0106516	0.012215	0.383204	0.000209287	0.00206994	0.92	0.00563189	0.00449878	0.210619	-0.00703687	0.00415793	0.0905721
	ukb-b-16099	Leg fat-free mass (left)	454805	0.011	0.001	5.5e-18	0.0138961	0.00343117	5.12508e-05	0.0196655	0.00324203	1.31541e-09	-0.00376629	0.00494922	0.450001	-0.0164192	0.0127294	0.1971	0.00306518	0.0120454	0.799134	-0.000620663	0.00168093	0.709999	0.00627159	0.00434561	0.148966	-0.00359447	0.00410035	0.380692
	ukb-b-12828	Leg fat-free mass (right)	454835	0.011	0.001	2.8e-17	0.0128747	0.00340756	0.00015797	0.0197483	0.00322933	9.6566e-10	-0.00197675	0.00494655	0.69	-0.00698149	0.0126423	0.580789	0.00389808	0.0119989	0.74528	-0.00031349	0.00167991	0.85	0.00519472	0.00431575	0.228721	-0.00348622	0.00408441	0.393359
	ukb-b-17271	Leg predicted mass (left)	454799	0.011	0.001	4.5e-18	0.0140904	0.00343114	4.01691e-05	0.019621	0.0032421	1.43361e-09	-0.00385765	0.00491675	0.43	-0.0160427	0.0127293	0.207562	0.00320241	0.0120455	0.790347	-0.000550815	0.00166998	0.74	0.00627291	0.00434558	0.148878	-0.00343194	0.00410048	0.402616
	ukb-b-14310	Leg predicted mass (right)	454834	0.011	0.001	2.3e-17	0.0128627	0.00340733	0.000160053	0.0197233	0.00322925	1.01272e-09	-0.00212757	0.00491464	0.67	-0.00735816	0.0126415	0.560523	0.00375937	0.0119986	0.75404	-0.000318644	0.00166909	0.85	0.00525575	0.00431547	0.223269	-0.00362807	0.00408431	0.374383
	ukb-b-14068	Impedance of leg (left)	454857	-0.012	0.002	1.8e-10	-0.00968268	0.00355275	0.00642301	-0.0179277	0.00330062	5.5908e-08	0.0110865	0.00690504	0.11	0.020365	0.0131798	0.122307	0.0090505	0.0122636	0.460518	0.000852337	0.00234473	0.719999	-0.00277545	0.00449956	0.53735	0.00221989	0.0041745	0.594884
	ukb-b-7376	Impedance of leg (right)	454863	-0.011	0.002	4.8e-10	-0.00907484	0.00355373	0.0106622	-0.0182422	0.00330023	3.25156e-08	0.00240817	0.00684621	0.73	0.00231145	0.0131836	0.860823	0.00586741	0.0122624	0.632304	-0.000216408	0.00232487	0.93	-0.00175396	0.00450084	0.696762	0.00267691	0.00417407	0.521316
Trunk	ukb-b-16407	Trunk fat percentage	454613	0.013	0.002	2.3e-12	0.0125369	0.00349473	0.000334133	0.014738	0.0032695	6.55645e-06	0.0148503	0.00704335	0.0350002	-0.00912832	0.0129653	0.481399	0.0188399	0.0121462	0.12088	0.00257627	0.00239032	0.28	0.000545863	0.00442633	0.901853	-0.00661649	0.00413474	0.109551
	ukb-b-20044	Trunk fat mass	454588	0.017	0.002	1.4e-16	0.014682	0.00353553	3.28738e-05	0.0173593	0.00329374	1.36291e-07	0.0115047	0.00766496	0.13	-0.01154	0.0131186	0.37904	0.0155273	0.0122369	0.204481	0.00155333	0.00260216	0.55	0.00247978	0.00447836	0.579768	-0.00600618	0.00416543	0.149329
	ukb-b-17409	Trunk fat-free mass	454508	0.009	0.001	3.3e-12	0.0103477	0.00351664	0.00325634	0.016599	0.00324388	3.10673e-07	-0.00499001	0.00470082	0.29	-0.00995178	0.013049	0.445677	-0.000128949	0.012052	0.991463	-0.00197099	0.00159654	0.22	0.00745457	0.0044543	0.0942174	-0.00150086	0.00410232	0.714474
	ukb-b-9685	Trunk predicted mass	454463	0.009	0.001	4.8e-12	0.0102698	0.00351696	0.00349994	0.0165988	0.00324416	3.11527e-07	-0.00511794	0.00468587	0.27	-0.00959732	0.0130505	0.462099	8.35368e-05	0.0120532	0.99447	-0.00207046	0.0015914	0.19	0.00751429	0.00445472	0.0916406	-0.00137451	0.00410258	0.737599

## Sheet: Table S9
Table S9: Sex-specific univariable MR of genetically predicted LDL-c on binary traits and body composition traits
Variable type	Trait	IVW										MR-Egger
		Both sexes			Men			Women			P value for z test	Both sexes				Men				Women
		Beta/OR	95% CI	P value	Beta/OR	95% CI	P value	Beta/OR	95% CI	P value		Beta/OR	95% CI	P value	P intercept	Beta/OR	95% CI	P value	P intercept	Beta/OR	95% CI	P value	P intercept
Binary	Non-cancer illness code, self-reported: high cholesterol	4.57	4.03 to 5.17	<0.001	4.89	4.16 to 5.75	<0.001	4.32	3.79 to 4.92	<0.001	0.242637	4.34	3.57 to 5.27	<0.001	0.502	4.15	3.29 to 5.24	<0.001	0.059	4.34	3.53 to 5.33	<0.001	0.958
	Medication for cholesterol, blood pressure or diabetes: Cholesterol lowering medication	3.36	2.99 to 3.79	<0.001	3.63	3.11 to 4.24	<0.001	NA	NA	NA	NA	3.19	2.65 to 3.83	<0.001	0.446	3.07	2.46 to 3.82	<0.001	0.04	NA	NA	NA	NA
	Treatment/medication code: atorvastatin	4.6	3.86 to 5.48	<0.001	5.15	4.14 to 6.41	<0.001	4.21	3.46 to 5.12	<0.001	0.17742	4.3	3.27 to 5.67	<0.001	0.537	4.68	3.39 to 6.45	<0.001	0.421	3.7	2.71 to 5.03	<0.001	0.284
	Treatment/medication code: ezetimibe	8.22	6.19 to 10.91	<0.001	11.74	7.94 to 17.36	<0.001	5.58	4.13 to 7.55	<0.001	0.00315147	7.08	4.56 to 11	<0.001	0.387	8	4.56 to 14.03	<0.001	0.067	5.48	3.39 to 8.86	<0.001	0.922
	Treatment/medication code: simvastatin	2.5	2.27 to 2.74	<0.001	2.47	2.18 to 2.81	<0.001	2.58	2.33 to 2.85	<0.001	0.622817	2.37	2.05 to 2.74	<0.001	0.356	2.09	1.75 to 2.49	<0.001	0.01	2.7	2.3 to 3.17	<0.001	0.458
	Snoring	0.96	0.73 to 1.25	0.747	0.98	0.68 to 1.41	0.91	0.9	0.57 to 1.42	0.652	0.77947	0.71	0.47 to 1.06	0.094	0.055	0.71	0.42 to 1.19	0.188	0.087	0.75	0.37 to 1.53	0.431	0.517
Continuous (Body composition)	Body mass index (BMI)	-0.04	-0.08 to -0.01	0.016	-0.05	-0.08 to -0.01	0.009	-0.04	-0.08 to 0	0.047	0.776975	-0.07	-0.13 to -0.02	0.006	0.122	-0.06	-0.11 to -0.01	0.016	0.406	-0.08	-0.14 to -0.02	0.011	0.099
	Weight	-0.06	-0.09 to -0.02	0.002	-0.07	-0.12 to -0.03	0.002	-0.06	-0.11 to -0.02	0.004	0.790475	-0.07	-0.13 to -0.02	0.012	0.456	-0.07	-0.14 to -0.01	0.027	0.924	-0.09	-0.16 to -0.03	0.007	0.248
	Hip circumference	-0.04	-0.09 to 0	0.03	-0.04	-0.08 to 0.01	0.102	-0.05	-0.09 to -0.01	0.017	0.666215	-0.05	-0.12 to 0.01	0.101	0.747	-0.03	-0.1 to 0.03	0.321	0.867	-0.07	-0.13 to 0	0.04	0.475
	Waist circumference	-0.05	-0.07 to -0.02	0.001	-0.06	-0.09 to -0.02	0.002	-0.05	-0.08 to -0.01	0.009	0.717895	-0.08	-0.12 to -0.04	0	0.038	-0.07	-0.12 to -0.02	0.01	0.535	-0.1	-0.15 to -0.04	0	0.016
	Body fat percentage	-0.03	-0.06 to 0	0.021	-0.04	-0.08 to 0	0.053	-0.04	-0.08 to -0.01	0.023	0.885001	-0.05	-0.09 to -0.01	0.024	0.319	-0.04	-0.1 to 0.02	0.175	0.958	-0.08	-0.13 to -0.02	0.008	0.12
	Whole body fat mass	-0.05	-0.09 to -0.02	0.004	-0.05	-0.09 to -0.02	0.006	-0.05	-0.09 to -0.01	0.012	0.883968	-0.07	-0.13 to -0.02	0.009	0.323	-0.06	-0.11 to 0	0.048	0.904	-0.09	-0.15 to -0.02	0.006	0.148
	Whole body fat-free mass	-0.04	-0.07 to -0.01	0.004	-0.07	-0.12 to -0.02	0.006	-0.06	-0.11 to -0.01	0.016	0.724702	-0.05	-0.09 to -0.01	0.027	0.627	-0.07	-0.14 to 0.01	0.069	0.918	-0.08	-0.15 to 0	0.041	0.498
	Whole body water mass	-0.04	-0.07 to -0.01	0.005	-0.07	-0.12 to -0.02	0.007	-0.06	-0.11 to -0.01	0.015	0.767997	-0.05	-0.09 to 0	0.03	0.634	-0.07	-0.14 to 0.01	0.078	0.917	-0.08	-0.15 to 0	0.041	0.507
	Impedance of whole body	0.02	-0.01 to 0.05	0.23	0.03	-0.02 to 0.07	0.246	0.02	-0.02 to 0.06	0.321	0.844823	0.04	-0.01 to 0.08	0.101	0.257	0.05	-0.01 to 0.12	0.125	0.311	0.04	-0.02 to 0.11	0.203	0.404
	Arm fat percentage (left)	-0.02	-0.05 to 0	0.079	-0.03	-0.07 to 0.01	0.183	-0.03	-0.07 to 0	0.071	0.817657	-0.04	-0.08 to 0	0.052	0.293	-0.03	-0.09 to 0.03	0.337	0.941	-0.07	-0.13 to -0.01	0.021	0.134
	Arm fat percentage (right)	-0.02	-0.05 to 0	0.073	-0.03	-0.07 to 0.01	0.177	-0.04	-0.07 to 0	0.067	0.781232	-0.04	-0.08 to 0	0.067	0.376	-0.03	-0.09 to 0.03	0.332	0.945	-0.07	-0.13 to -0.01	0.03	0.196
	Arm fat mass (left)	-0.05	-0.08 to -0.01	0.008	-0.05	-0.09 to -0.02	0.006	-0.05	-0.08 to -0.01	0.022	0.766888	-0.07	-0.13 to -0.02	0.009	0.241	-0.06	-0.11 to 0	0.048	0.873	-0.08	-0.14 to -0.02	0.008	0.12
	Arm fat mass (right)	-0.05	-0.08 to -0.01	0.007	-0.05	-0.09 to -0.01	0.007	-0.05	-0.09 to -0.01	0.022	0.809613	-0.07	-0.12 to -0.01	0.012	0.315	-0.06	-0.11 to 0	0.053	0.89	-0.08	-0.14 to -0.02	0.01	0.147
	Arm fat-free mass (left)	-0.04	-0.07 to -0.01	0.003	-0.07	-0.12 to -0.03	0.003	-0.06	-0.11 to -0.01	0.014	0.679572	-0.05	-0.1 to -0.01	0.014	0.492	-0.08	-0.15 to -0.01	0.036	0.942	-0.09	-0.16 to -0.01	0.02	0.327
	Arm fat-free mass (right)	-0.04	-0.07 to -0.02	0.002	-0.08	-0.12 to -0.03	0.002	-0.06	-0.1 to -0.01	0.021	0.554892	-0.06	-0.1 to -0.01	0.01	0.428	-0.08	-0.15 to -0.01	0.028	0.919	-0.09	-0.16 to -0.01	0.025	0.31
	Arm predicted mass (left)	-0.04	-0.07 to -0.02	0.002	-0.07	-0.12 to -0.03	0.003	-0.06	-0.11 to -0.02	0.009	0.747033	-0.06	-0.1 to -0.02	0.008	0.402	-0.07	-0.15 to 0	0.038	0.984	-0.1	-0.17 to -0.02	0.012	0.27
	Arm predicted mass (right)	-0.04	-0.07 to -0.01	0.003	-0.07	-0.12 to -0.03	0.003	-0.05	-0.1 to 0	0.032	0.506511	-0.06	-0.1 to -0.02	0.007	0.315	-0.08	-0.15 to -0.01	0.033	0.921	-0.09	-0.16 to -0.01	0.019	0.206
	Impedance of arm (left)	0.02	-0.01 to 0.05	0.241	0.04	-0.01 to 0.09	0.138	0.02	-0.03 to 0.06	0.483	0.495759	0.04	0 to 0.09	0.066	0.159	0.06	-0.01 to 0.14	0.092	0.36	0.05	-0.02 to 0.12	0.132	0.172
	Impedance of arm (right)	0.02	-0.01 to 0.05	0.251	0.04	-0.01 to 0.09	0.149	0.01	-0.03 to 0.05	0.549	0.456242	0.05	0 to 0.09	0.043	0.095	0.07	-0.01 to 0.14	0.088	0.325	0.06	-0.01 to 0.12	0.093	0.094
	Leg fat percentage (left)	-0.03	-0.05 to -0.01	0.008	-0.06	-0.09 to -0.02	0.003	-0.03	-0.07 to 0.01	0.104	0.330879	-0.05	-0.07 to -0.02	0.002	0.092	-0.06	-0.11 to -0.01	0.03	0.84	-0.08	-0.14 to -0.03	0.003	0.015
	Leg fat percentage (right)	-0.02	-0.04 to -0.01	0.011	-0.05	-0.09 to -0.01	0.008	-0.03	-0.07 to 0	0.084	0.48019	-0.04	-0.07 to -0.01	0.004	0.099	-0.06	-0.11 to 0	0.047	0.802	-0.08	-0.14 to -0.03	0.003	0.02
	Leg fat mass (left)	-0.04	-0.07 to -0.02	0.002	-0.07	-0.1 to -0.03	0.001	-0.04	-0.08 to -0.01	0.027	0.446828	-0.06	-0.11 to -0.02	0.002	0.18	-0.07	-0.13 to -0.01	0.013	0.828	-0.09	-0.15 to -0.03	0.003	0.05
	Leg fat mass (right)	-0.04	-0.07 to -0.01	0.003	-0.06	-0.1 to -0.02	0.002	-0.05	-0.09 to -0.01	0.023	0.584586	-0.06	-0.11 to -0.02	0.003	0.188	-0.06	-0.12 to -0.01	0.022	0.85	-0.09	-0.15 to -0.03	0.004	0.063
	Leg fat-free mass (left)	-0.04	-0.07 to -0.01	0.005	-0.06	-0.11 to -0.01	0.011	-0.06	-0.11 to -0.01	0.01	0.989846	-0.05	-0.09 to 0	0.04	0.72	-0.06	-0.13 to 0.01	0.07	0.914	-0.07	-0.15 to 0	0.052	0.675
	Leg fat-free mass (right)	-0.04	-0.07 to -0.01	0.006	-0.06	-0.1 to -0.01	0.015	-0.06	-0.1 to -0.01	0.012	0.964557	-0.05	-0.09 to 0	0.044	0.728	-0.06	-0.13 to 0.01	0.082	0.911	-0.07	-0.14 to 0	0.058	0.687
	Leg predicted mass (left)	-0.04	-0.07 to -0.01	0.005	-0.06	-0.11 to -0.01	0.011	-0.06	-0.11 to -0.01	0.01	0.994964	-0.05	-0.09 to 0	0.038	0.707	-0.06	-0.13 to 0.01	0.072	0.918	-0.07	-0.14 to 0	0.052	0.666
	Leg predicted mass (right)	-0.04	-0.07 to -0.01	0.006	-0.06	-0.1 to -0.01	0.014	-0.06	-0.1 to -0.01	0.012	0.980247	-0.04	-0.09 to 0	0.044	0.738	-0.06	-0.13 to 0.01	0.082	0.919	-0.07	-0.14 to 0	0.06	0.7
	Impedance of leg (left)	0.01	-0.02 to 0.05	0.484	0	-0.05 to 0.04	0.984	0.02	-0.02 to 0.06	0.25	0.429209	0.02	-0.04 to 0.07	0.523	0.803	0.02	-0.05 to 0.08	0.56	0.411	0.02	-0.04 to 0.09	0.54	0.888
	Impedance of leg (right)	0.01	-0.02 to 0.05	0.411	0.01	-0.04 to 0.05	0.787	0.02	-0.02 to 0.06	0.249	0.563592	0.02	-0.03 to 0.07	0.444	0.756	0.02	-0.04 to 0.09	0.471	0.46	0.02	-0.04 to 0.09	0.493	0.961
	Trunk fat percentage	-0.04	-0.07 to 0	0.031	-0.03	-0.07 to 0.01	0.133	-0.05	-0.08 to -0.01	0.014	0.568253	-0.05	-0.1 to 0	0.055	0.491	-0.03	-0.09 to 0.03	0.259	0.886	-0.07	-0.13 to -0.01	0.017	0.28
	Trunk fat mass	-0.05	-0.09 to -0.01	0.008	-0.05	-0.09 to -0.01	0.012	-0.05	-0.09 to -0.01	0.01	0.889873	-0.07	-0.13 to -0.01	0.025	0.479	-0.05	-0.11 to 0	0.073	0.903	-0.08	-0.15 to -0.02	0.013	0.268
	Trunk fat-free mass	-0.04	-0.07 to -0.01	0.008	-0.07	-0.13 to -0.02	0.008	-0.05	-0.1 to -0.01	0.03	0.597763	-0.05	-0.09 to 0	0.038	0.625	-0.07	-0.15 to 0.01	0.09	0.874	-0.08	-0.15 to 0	0.053	0.464
	Trunk predicted mass	-0.04	-0.07 to -0.01	0.007	-0.07	-0.13 to -0.02	0.007	-0.05	-0.1 to -0.01	0.029	0.593286	-0.05	-0.09 to 0	0.035	0.62	-0.07	-0.15 to 0.01	0.09	0.859	-0.08	-0.15 to 0	0.05	0.453

## Sheet: Table S10
	Table S10: Replication table
	Phenotype	Classification	Study results						Replication results					Comparison
id			Consortium	Sample size	Beta	SE	P value	Direction	Consortium	Beta	SE	P value	Direction	Same direction	Z score	P value for z test
30640_irnt	Apoliprotein B	Blood biochemistry	Neale Lab	342590	-0.054634	0.0024206	1.02e-112	-	NMR	-0.078101	0.010192	4.55e-14	-	TRUE	2.24018	0.0250793
30680_irnt	Calcium	Blood biochemistry	Neale Lab	315153	-0.013374	0.0025315	1.27e-07	-	Japan Biobank	-0.0173	0.005277	0.001046	-	TRUE	0.670791	0.502354
30690_irnt	Cholesterol	Blood biochemistry	Neale Lab	344278	-0.058182	0.002363	9.66e-134	-	NMR	-0.075816	0.010009	6.48e-14	-	TRUE	1.71468	0.0864045
30750_irnt	Glycated haemoglobin	Blood biochemistry	Neale Lab	344182	0.011865	0.002347	4.3e-07	+	HaemGen AfricanAmerican	0.025	0.0095	0.009005	+	TRUE	-1.34228	0.179507
30780_irnt	LDL cholesterol	Blood biochemistry	Neale Lab	343621	-0.061397	0.002401	4.33e-144	-	Japan Biobank	-0.05839	0.005182	1.905e-29	-	TRUE	-0.526508	0.598535
	SHBG	Blood biochemistry	Neale Lab	312215	-0.010499	0.0023135	5.68e-06	-	KORA F4	0.04656	0.0395582	0.2396	+	FALSE	-1.43995	0.149883
30100_irnt	Mean platelet (thrombocyte) volume	Blood count	Neale Lab	350470	0.0126849	0.00243718	1.94e-07	+	UK BiLEVE+INTERVAL+UK Biobank	0.0110362	0.00368474	0.5719	+	TRUE	0.373193	0.709005
30080_irnt	Platelet count	Blood count	Neale Lab	350474	-0.0161763	0.00235903	7.03e-12	-	Japan Biobank	-0.01608	0.004221	0.0001396	-	TRUE	-0.0199153	0.984111
30090_irnt	Platelet crit	Blood count	Neale Lab	350471	-0.0112359	0.0023193	1.27e-06	-	UK BiLEVE+INTERVAL+UK Biobank	-0.0152134	0.00372706	4.468e-05	-	TRUE	0.906074	0.364897
ukb-b-19953	Body mass index (BMI)	Physical measures	MRC-IEU	461460	0.0203692	0.00201566	5.2e-24	+	GIANT	0.0172	0.003	1.338e-08	+	TRUE	0.87686	0.380563
ukb-b-15590	Hip circumference	Physical measures	MRC-IEU	462117	0.0194091	0.00203189	1.3e-21	+	GIANT	0.015	0.0036	4.2e-05	+	TRUE	1.06659	0.286158
ukb-b-9405	Waist circumference	Physical measures	MRC-IEU	462166	0.0149904	0.00182417	2.1e-16	+	GIANT	0.015	0.0034	5.1e-06	+	TRUE	-0.00248805	0.998015

[truncated: 5 more sheets: Table S11, Table S12, Table S13, Table S14, Table S15]
